# Supplementary material for: 1-Methyl-4-({5-[(4-methyl­phen­yl)sulfan­yl]pent­yl}sulfan­yl)benzene
Source: Acta Crystallogr Sect E Struct Rep Online. 2009 Nov 4;65(Pt 12):o2980. doi: 10.1107/S1600536809044870 (PMC2972162; doi:10.1107/S1600536809044870)
Supplement: Supplementary file 1 [file e-65-o2980-sup1.cif]

##############################################################################
###                                                                        ###
###        Electronic paper (Acta Crystallographica Section E)             ###
###                                                                        ###
##############################################################################
#                                                                            #
# This CIF contains the data in a paper accepted for publication in Acta     #
# Crystallographica Section E. It conforms to the requirements of Notes      #
# for Authors for Section E, and has been peer reviewed under the auspices   #
# of the IUCr Commission on Journals.                                        #
#                                                                            #
# Full details of the Crystallographic Information File format               #
# are given in the paper "The Crystallographic Information File (CIF):       #
# a New Standard Archive File for Crystallography" by S. R. Hall, F. H.      #
# Allen and I. D. Brown [Acta Cryst. (1991), A47, 655-685].                  #
#                                                                            #
# The current version of the core CIF dictionary is obtainable from          #
# ftp://ftp.iucr.org/pub/cif_core.dic. The current version number is 2.4.    #
#                                                                            #
# Software is freely available for graphical display of the structure(s) in  #
# this CIF.  For information consult the CIF home page http://www.iucr.org/  #
# cif/home.html                                                              #
#                                                                            #
# This file may be used for bona fide research purposes within the           #
# scientific community so long as proper attribution is given to the journal # 
# article from which it was obtained.                                        #
#                                                                            #
##############################################################################
                                             
data_global
_audit_creation_method     'WinGX routine CIF_UPDATE'
_audit_conform_dict_name     cif_core.dic
_audit_conform_dict_version     2.4
_journal_data_validation_number     ?
_journal_date_recd_electronic     2009-10-20
_journal_date_accepted     2009-10-27
_journal_name_full     'Acta Crystallographica, Section E'
_journal_year     2009
_journal_volume     65
_journal_issue     12
_journal_page_first     o2980
_journal_page_last     o2980
_journal_paper_category     QO
_journal_coeditor_code     OM2292
_publ_contact_author_name     'Brito, Iv\'an'
_publ_contact_author_address
;Departamento de Qu\'imica
Facultad de Ciencias B\'asicas
Universidad de Antofagasta
Casilla 170
Antofagasta - Chile
;
_publ_contact_author_email     ivanbritob@yahoo.com
_publ_contact_author_fax     '56(55)637457'
_publ_contact_author_phone     '56(55)637814'
_publ_section_title
;
1-Methyl-4-({5-[(4-methylphenyl)sulfanyl]pentyl}sulfanyl)benzene
;
loop_
    _publ_author_name
    _publ_author_address
    'Brito, Iv\'an'
;
Departamento de Qu\'imica
Facultad de Ciencias B\'asicas
Universidad de Antofagasta
Casilla 170
Antofagasta
Chile
;
    'C\'ardenas, Alejandro'
;
Departamento de F\'isica
Facultad de Ciencias B\'asicas
Universidad de Antofagasta
Casilla 170
Antofagasta
Chile
;
    'Albanez, Joselyn'
;
Departamento de Qu\'imica
Facultad de Ciencias B\'asicas
Universidad de Antofagasta
Casilla 170
Antofagasta
Chile
;
    'Bolte, Michael'
;
Institut f\"ur Anorganische Chemie der Goethe-Universit\"at Frankfurt
Max-von-Laue-Strasse 7, D-60438 Frankfurt am Main, Germany
;
    'L\'opez-Rodr\'iguez, Mat\'ias'
;
Instituto de Bio-Org\'anica 'Antonio Gonz\'alez',
Universidad de La Laguna, Astrof\'isico Francisco
S\'anchez N\%2, La Laguna, Tenerife, Spain
;
_publ_section_synopsis     .
data_I
_audit_creation_method     'WinGX routine CIF_UPDATE'
_chemical_name_systematic
;
1-Methyl-4-({5-[(4-methylphenyl)sulfanyl]pentyl}sulfanyl)benzene
;
_chemical_formula_moiety     'C19 H24 S2'
_chemical_formula_sum     'C19 H24 S2'
_chemical_formula_iupac     'C19 H24 S2'
_chemical_formula_weight     316.5
_symmetry_cell_setting     triclinic
_symmetry_space_group_name_H-M     'P -1'
_symmetry_space_group_name_Hall     '-P 1'
loop_
    _symmetry_equiv_pos_as_xyz
    'x, y, z'
    '-x, -y, -z'
_cell_length_a     5.7350(3)
_cell_length_b     14.8989(7)
_cell_length_c     20.5873(9)
_cell_angle_alpha     84.586(4)
_cell_angle_beta     88.355(4)
_cell_angle_gamma     83.937(4)
_cell_volume     1741.13(14)
_cell_formula_units_Z     4
_cell_measurement_reflns_used     28731
_cell_measurement_theta_min     2.4
_cell_measurement_theta_max     27.6
_cell_measurement_temperature     173(2)
_exptl_crystal_description     block
_exptl_crystal_colour     colourless
_exptl_crystal_size_max     0.37
_exptl_crystal_size_mid     0.32
_exptl_crystal_size_min     0.3
_exptl_crystal_density_diffrn     1.207
_exptl_crystal_density_method     'not measured'
_exptl_crystal_F_000     680
_exptl_absorpt_coefficient_mu     0.298
_exptl_absorpt_correction_type     multi-scan
_exptl_absorpt_process_details     '(MULABS; Spek, 2003; Blessing, 1995)'
_exptl_absorpt_correction_T_min     0.8977
_exptl_absorpt_correction_T_max     0.9159
_exptl_special_details
;
;
_diffrn_ambient_temperature     173(2)
_diffrn_radiation_type     MoK\a
_diffrn_radiation_wavelength     0.71073
_diffrn_radiation_monochromator     graphite
_diffrn_measurement_device_type     'Stoe IPDS II two-circle'
_diffrn_measurement_method     \w
_diffrn_reflns_number     31941
_diffrn_reflns_av_R_equivalents     0.0456
_diffrn_reflns_theta_min     2.31
_diffrn_reflns_theta_max     27.22
_diffrn_reflns_theta_full     25
_diffrn_measured_fraction_theta_max     0.997
_diffrn_measured_fraction_theta_full     0.999
_diffrn_reflns_limit_h_min     -7
_diffrn_reflns_limit_h_max     7
_diffrn_reflns_limit_k_min     -19
_diffrn_reflns_limit_k_max     19
_diffrn_reflns_limit_l_min     -26
_diffrn_reflns_limit_l_max     26
_diffrn_standards_number     0
_refine_special_details
;
Refinement of <i>F</i>^2^ against ALL reflections. The weighted <i>R</i>-factor
<i>wR</i> and goodness of fit <i>S</i> are based on <i>F</i>^2^, conventional
<i>R</i>-factors <i>R</i> are based on <i>F</i>, with <i>F</i> set to zero for
negative <i>F</i>^2^. The threshold expression of <i>F</i>^2^ >
\s(<i>F</i>^2^) is used only for calculating <i>R</i>-factors(gt) <i>etc</i>.
and is not relevant to the choice of reflections for refinement.
<i>R</i>-factors based on <i>F</i>^2^ are statistically about twice as large
as those based on <i>F</i>, and <i>R</i>- factors based on ALL data will be
even larger.
;
_reflns_number_total     7762
_reflns_number_gt     6312
_reflns_threshold_expression     I>2\s(I)
_refine_ls_structure_factor_coef     Fsqd
_refine_ls_matrix_type     full
_refine_ls_R_factor_all     0.0438
_refine_ls_R_factor_gt     0.035
_refine_ls_wR_factor_ref     0.0945
_refine_ls_goodness_of_fit_ref     0.995
_refine_ls_restrained_S_all     0.995
_refine_ls_number_reflns     7762
_refine_ls_number_parameters     383
_refine_ls_number_restraints     0
_refine_ls_hydrogen_treatment     constr
_refine_ls_weighting_scheme     calc
_refine_ls_weighting_details
                 'calc w=1/[\s^2^(Fo^2^)+(0.0641P)^2^] where P=(Fo^2^+2Fc^2^)/3'
_atom_sites_solution_hydrogens     geom
_atom_sites_solution_primary     direct
_atom_sites_solution_secondary     difmap
_refine_ls_shift/su_max     0.001
_refine_ls_shift/su_mean     0
_refine_diff_density_max     0.174
_refine_diff_density_min     -0.402
_refine_ls_extinction_method     none
loop_
    _atom_type_symbol
    _atom_type_description
    _atom_type_scat_dispersion_real
    _atom_type_scat_dispersion_imag
    _atom_type_scat_source
    C C 0.0033 0.0016 'International Tables Vol C Tables 4.2.6.8 and 6.1.1.4'
    H H 0 0 'International Tables Vol C Tables 4.2.6.8 and 6.1.1.4'
    S S 0.1246 0.1234 'International Tables Vol C Tables 4.2.6.8 and 6.1.1.4'
_computing_data_collection     'X-AREA (Stoe & Cie, 2001)'
_computing_cell_refinement     'X-AREA (Stoe & Cie, 2001)'
_computing_data_reduction     'X-AREA (Stoe & Cie, 2001)'
_computing_structure_solution     'SHELXS97 (Sheldrick, 2008)'
_computing_structure_refinement     'SHELXL97 (Sheldrick, 2008)'
_computing_molecular_graphics     'XP (Sheldrick, 2008)'
_computing_publication_material     'WinGX (Farrugia, 1999)'
loop_
    _atom_site_type_symbol
    _atom_site_label
    _atom_site_fract_x
    _atom_site_fract_y
    _atom_site_fract_z
    _atom_site_U_iso_or_equiv
    _atom_site_adp_type
    _atom_site_calc_flag
    _atom_site_refinement_flags
    _atom_site_occupancy
    _atom_site_disorder_assembly
    _atom_site_disorder_group
    S S1 0.47078(5) 0.34976(2) 0.553712(14) 0.03300(8) Uani d . 1 . .
    S S2 0.28810(6) 0.27344(2) 0.186815(15) 0.04058(9) Uani d . 1 . .
    C C1 0.6130(2) 0.37163(8) 0.47493(5) 0.0295(2) Uani d . 1 . .
    H H1A 0.6077 0.4377 0.4626 0.035 Uiso calc R 1 . .
    H H1B 0.7791 0.3455 0.4761 0.035 Uiso calc R 1 . .
    C C2 0.4783(2) 0.32682(8) 0.42613(5) 0.0308(2) Uani d . 1 . .
    H H2A 0.4963 0.2604 0.4375 0.037 Uiso calc R 1 . .
    H H2B 0.3094 0.3482 0.4299 0.037 Uiso calc R 1 . .
    C C3 0.5604(2) 0.34685(8) 0.35559(6) 0.0311(2) Uani d . 1 . .
    H H3A 0.7281 0.3242 0.3511 0.037 Uiso calc R 1 . .
    H H3B 0.5444 0.4132 0.344 0.037 Uiso calc R 1 . .
    C C4 0.4164(2) 0.30178(8) 0.30902(6) 0.0321(2) Uani d . 1 . .
    H H4A 0.4401 0.2352 0.3193 0.039 Uiso calc R 1 . .
    H H4B 0.2479 0.3215 0.3159 0.039 Uiso calc R 1 . .
    C C5 0.4831(2) 0.32489(9) 0.23764(6) 0.0348(3) Uani d . 1 . .
    H H5A 0.648 0.3013 0.2293 0.042 Uiso calc R 1 . .
    H H5B 0.4674 0.3915 0.2272 0.042 Uiso calc R 1 . .
    C C11 0.64268(19) 0.39437(7) 0.61017(5) 0.0271(2) Uani d . 1 . .
    C C12 0.8360(2) 0.44212(8) 0.59405(6) 0.0310(2) Uani d . 1 . .
    H H12 0.8835 0.4529 0.5497 0.037 Uiso calc R 1 . .
    C C13 0.9589(2) 0.47391(8) 0.64276(6) 0.0325(2) Uani d . 1 . .
    H H13 1.0902 0.5063 0.631 0.039 Uiso calc R 1 . .
    C C14 0.8954(2) 0.45972(8) 0.70837(6) 0.0305(2) Uani d . 1 . .
    C C15 0.7008(2) 0.41199(8) 0.72387(6) 0.0324(2) Uani d . 1 . .
    H H15 0.6531 0.4015 0.7683 0.039 Uiso calc R 1 . .
    C C16 0.5764(2) 0.37974(8) 0.67601(6) 0.0317(2) Uani d . 1 . .
    H H16 0.4451 0.3474 0.6879 0.038 Uiso calc R 1 . .
    C C17 1.0314(2) 0.49382(9) 0.76097(6) 0.0399(3) Uani d . 1 . .
    H H17A 1.1982 0.4899 0.7486 0.06 Uiso calc PR 0.5 . .
    H H17B 1.0107 0.4567 0.8022 0.06 Uiso calc PR 0.5 . .
    H H17C 0.9737 0.5571 0.7663 0.06 Uiso calc PR 0.5 . .
    H H17D 0.9235 0.5125 0.7961 0.06 Uiso calc PR 0.5 . .
    H H17E 1.1111 0.5457 0.7425 0.06 Uiso calc PR 0.5 . .
    H H17F 1.148 0.4454 0.7784 0.06 Uiso calc PR 0.5 . .
    C C21 0.3592(2) 0.32102(8) 0.10740(6) 0.0319(2) Uani d . 1 . .
    C C22 0.5809(2) 0.30352(9) 0.07944(6) 0.0393(3) Uani d . 1 . .
    H H22 0.7016 0.269 0.1044 0.047 Uiso calc R 1 . .
    C C23 0.6276(2) 0.33592(9) 0.01566(6) 0.0412(3) Uani d . 1 . .
    H H23 0.7806 0.3236 -0.0024 0.049 Uiso calc R 1 . .
    C C24 0.4553(2) 0.38607(8) -0.02229(6) 0.0374(3) Uani d . 1 . .
    C C25 0.2359(2) 0.40369(9) 0.00603(6) 0.0435(3) Uani d . 1 . .
    H H25 0.115 0.4378 -0.0191 0.052 Uiso calc R 1 . .
    C C26 0.1878(2) 0.37279(9) 0.07023(6) 0.0404(3) Uani d . 1 . .
    H H26 0.0365 0.3872 0.0888 0.048 Uiso calc R 1 . .
    C C27 0.5064(3) 0.41786(11) -0.09241(7) 0.0546(4) Uani d . 1 . .
    H H27A 0.6694 0.4321 -0.097 0.082 Uiso calc PR 0.5 . .
    H H27B 0.4009 0.4722 -0.1056 0.082 Uiso calc PR 0.5 . .
    H H27C 0.4822 0.3699 -0.1203 0.082 Uiso calc PR 0.5 . .
    H H27D 0.3656 0.4174 -0.1182 0.082 Uiso calc PR 0.5 . .
    H H27E 0.6341 0.3773 -0.1097 0.082 Uiso calc PR 0.5 . .
    H H27F 0.5528 0.4796 -0.095 0.082 Uiso calc PR 0.5 . .
    S S1A -0.03887(5) 0.84904(2) 0.557886(14) 0.03438(9) Uani d . 1 . .
    S S2A -0.12726(6) 0.76554(2) 0.184136(15) 0.04023(9) Uani d . 1 . .
    C C1A 0.1026(2) 0.87023(8) 0.47906(5) 0.0304(2) Uani d . 1 . .
    H H1A1 0.098 0.9362 0.4668 0.037 Uiso calc R 1 . .
    H H1A2 0.2685 0.844 0.4803 0.037 Uiso calc R 1 . .
    C C2A -0.0309(2) 0.82581(8) 0.42979(6) 0.0314(2) Uani d . 1 . .
    H H2A1 -0.017 0.7595 0.4414 0.038 Uiso calc R 1 . .
    H H2A2 -0.1992 0.8486 0.4321 0.038 Uiso calc R 1 . .
    C C3A 0.0611(2) 0.84496(8) 0.36032(6) 0.0320(2) Uani d . 1 . .
    H H3A1 0.2301 0.8232 0.3582 0.038 Uiso calc R 1 . .
    H H3A2 0.0446 0.9112 0.3484 0.038 Uiso calc R 1 . .
    C C4A -0.0691(2) 0.79927(8) 0.31102(6) 0.0330(2) Uani d . 1 . .
    H H4A1 -0.0531 0.7329 0.3226 0.04 Uiso calc R 1 . .
    H H4A2 -0.238 0.8213 0.3125 0.04 Uiso calc R 1 . .
    C C5A 0.0293(2) 0.81981(8) 0.24225(6) 0.0348(3) Uani d . 1 . .
    H H5A1 0.198 0.7975 0.2406 0.042 Uiso calc R 1 . .
    H H5A2 0.0137 0.8861 0.2306 0.042 Uiso calc R 1 . .
    C C11A 0.13591(19) 0.89409(7) 0.61353(5) 0.0280(2) Uani d . 1 . .
    C C12A 0.3278(2) 0.94183(8) 0.59637(6) 0.0320(2) Uani d . 1 . .
    H H12A 0.3739 0.9519 0.5518 0.038 Uiso calc R 1 . .
    C C13A 0.4519(2) 0.97471(8) 0.64446(6) 0.0337(3) Uani d . 1 . .
    H H13A 0.5825 1.0072 0.632 0.04 Uiso calc R 1 . .
    C C14A 0.3910(2) 0.96155(8) 0.71021(6) 0.0321(2) Uani d . 1 . .
    C C15A 0.1984(2) 0.91322(8) 0.72665(6) 0.0349(3) Uani d . 1 . .
    H H15A 0.1526 0.9031 0.7712 0.042 Uiso calc R 1 . .
    C C16A 0.0728(2) 0.87984(8) 0.67958(6) 0.0335(3) Uani d . 1 . .
    H H16A -0.0571 0.847 0.6921 0.04 Uiso calc R 1 . .
    C C17A 0.5269(2) 0.99751(10) 0.76193(7) 0.0422(3) Uani d . 1 . .
    H H17G 0.66 1.0263 0.7415 0.063 Uiso calc R 1 . .
    H H17H 0.5846 0.9474 0.7936 0.063 Uiso calc R 1 . .
    H H17I 0.4243 1.0422 0.7843 0.063 Uiso calc R 1 . .
    C C21A -0.0231(2) 0.81398(8) 0.10834(6) 0.0330(2) Uani d . 1 . .
    C C22A -0.1589(2) 0.81022(8) 0.05391(6) 0.0380(3) Uani d . 1 . .
    H H22A -0.2998 0.7818 0.0585 0.046 Uiso calc R 1 . .
    C C23A -0.0901(3) 0.84768(9) -0.00686(6) 0.0442(3) Uani d . 1 . .
    H H23A -0.1842 0.8438 -0.0436 0.053 Uiso calc R 1 . .
    C C24A 0.1144(3) 0.89095(9) -0.01533(6) 0.0428(3) Uani d . 1 . .
    C C25A 0.2483(2) 0.89386(9) 0.03914(7) 0.0433(3) Uani d . 1 . .
    H H25A 0.3883 0.9229 0.0345 0.052 Uiso calc R 1 . .
    C C26A 0.1841(2) 0.85568(9) 0.10038(6) 0.0399(3) Uani d . 1 . .
    H H26A 0.281 0.8579 0.1367 0.048 Uiso calc R 1 . .
    C C27A 0.1903(3) 0.93199(11) -0.08128(7) 0.0590(4) Uani d . 1 . .
    H H27G 0.0689 0.928 -0.1131 0.088 Uiso calc R 1 . .
    H H27H 0.3375 0.8989 -0.095 0.088 Uiso calc R 1 . .
    H H27I 0.2138 0.9957 -0.0786 0.088 Uiso calc R 1 . .
loop_
    _atom_site_aniso_label
    _atom_site_aniso_U_11
    _atom_site_aniso_U_22
    _atom_site_aniso_U_33
    _atom_site_aniso_U_12
    _atom_site_aniso_U_13
    _atom_site_aniso_U_23
    S1 0.03288(15) 0.04141(17) 0.02700(15) -0.01181(12) 0.00068(11) -0.00653(12)
    S2 0.0536(2) 0.04460(19) 0.02717(16) -0.02117(14) -0.00305(13) -0.00360(13)
    C1 0.0319(5) 0.0308(6) 0.0261(5) -0.0043(4) -0.0016(4) -0.0031(4)
    C2 0.0353(6) 0.0306(6) 0.0270(6) -0.0059(4) -0.0023(5) -0.0024(4)
    C3 0.0359(6) 0.0309(6) 0.0271(6) -0.0059(5) -0.0025(5) -0.0023(4)
    C4 0.0385(6) 0.0319(6) 0.0270(6) -0.0075(5) -0.0025(5) -0.0035(5)
    C5 0.0407(6) 0.0383(6) 0.0270(6) -0.0098(5) -0.0030(5) -0.0042(5)
    C11 0.0280(5) 0.0274(5) 0.0258(5) -0.0014(4) -0.0005(4) -0.0038(4)
    C12 0.0325(6) 0.0344(6) 0.0265(6) -0.0063(5) 0.0019(4) -0.0029(4)
    C13 0.0307(6) 0.0344(6) 0.0334(6) -0.0081(5) 0.0003(5) -0.0035(5)
    C14 0.0312(6) 0.0304(6) 0.0298(6) 0.0009(4) -0.0035(4) -0.0058(4)
    C15 0.0351(6) 0.0369(6) 0.0248(5) -0.0015(5) 0.0012(4) -0.0035(5)
    C16 0.0309(6) 0.0351(6) 0.0292(6) -0.0057(4) 0.0023(4) -0.0018(5)
    C17 0.0397(7) 0.0469(7) 0.0348(7) -0.0040(5) -0.0071(5) -0.0118(5)
    C21 0.0396(6) 0.0317(6) 0.0260(6) -0.0071(5) -0.0036(5) -0.0062(4)
    C22 0.0374(6) 0.0430(7) 0.0358(7) 0.0036(5) -0.0049(5) -0.0021(5)
    C23 0.0378(7) 0.0493(7) 0.0362(7) -0.0030(5) 0.0025(5) -0.0061(6)
    C24 0.0496(7) 0.0356(6) 0.0290(6) -0.0107(5) -0.0047(5) -0.0050(5)
    C25 0.0450(7) 0.0488(8) 0.0350(7) 0.0032(6) -0.0118(5) -0.0011(6)
    C26 0.0354(6) 0.0504(7) 0.0353(7) 0.0002(5) -0.0024(5) -0.0080(6)
    C27 0.0749(11) 0.0600(9) 0.0313(7) -0.0205(8) -0.0014(7) -0.0010(6)
    S1A 0.03389(16) 0.04282(17) 0.02890(16) -0.01300(12) 0.00289(11)
                                                                    -0.00710(12)
    S2A 0.05185(19) 0.04138(18) 0.03061(17) -0.01794(14) -0.00394(13)
                                                                    -0.00413(13)
    C1A 0.0326(6) 0.0312(6) 0.0278(6) -0.0038(4) 0.0004(4) -0.0036(4)
    C2A 0.0356(6) 0.0299(6) 0.0292(6) -0.0056(5) -0.0010(5) -0.0024(5)
    C3A 0.0372(6) 0.0307(6) 0.0287(6) -0.0064(5) -0.0011(5) -0.0030(5)
    C4A 0.0396(6) 0.0310(6) 0.0292(6) -0.0061(5) -0.0026(5) -0.0034(5)
    C5A 0.0421(7) 0.0341(6) 0.0295(6) -0.0083(5) -0.0042(5) -0.0033(5)
    C11A 0.0285(5) 0.0272(5) 0.0285(6) -0.0019(4) 0.0009(4) -0.0038(4)
    C12A 0.0330(6) 0.0349(6) 0.0284(6) -0.0068(5) 0.0041(5) -0.0025(5)
    C13A 0.0314(6) 0.0358(6) 0.0351(6) -0.0086(5) 0.0026(5) -0.0048(5)
    C14A 0.0331(6) 0.0319(6) 0.0317(6) -0.0025(5) -0.0014(5) -0.0060(5)
    C15A 0.0384(6) 0.0394(6) 0.0272(6) -0.0063(5) 0.0030(5) -0.0032(5)
    C16A 0.0339(6) 0.0371(6) 0.0303(6) -0.0092(5) 0.0038(5) -0.0024(5)
    C17A 0.0423(7) 0.0496(8) 0.0372(7) -0.0100(6) -0.0038(6) -0.0106(6)
    C21A 0.0376(6) 0.0307(6) 0.0303(6) 0.0003(5) -0.0027(5) -0.0046(5)
    C22A 0.0408(7) 0.0371(6) 0.0371(7) -0.0014(5) -0.0063(5) -0.0097(5)
    C23A 0.0573(8) 0.0424(7) 0.0324(7) 0.0040(6) -0.0104(6) -0.0081(5)
    C24A 0.0546(8) 0.0380(7) 0.0330(6) 0.0066(6) 0.0039(6) -0.0035(5)
    C25A 0.0418(7) 0.0458(7) 0.0413(7) -0.0029(6) 0.0039(6) -0.0016(6)
    C26A 0.0377(6) 0.0463(7) 0.0354(7) -0.0034(5) -0.0051(5) -0.0024(5)
    C27A 0.0834(12) 0.0535(9) 0.0357(8) 0.0062(8) 0.0123(7) -0.0004(6)
_geom_special_details
;
All e.s.d.'s (except the e.s.d. in the dihedral angle between two l.s. planes)
are estimated using the full covariance matrix. The cell e.s.d.'s are taken
into account individually in the estimation of e.s.d.'s in distances, angles
and torsion angles; correlations between e.s.d.'s in cell parameters are only
used when they are defined by crystal symmetry. An approximate (isotropic)
treatment of cell e.s.d.'s is used for estimating e.s.d.'s involving l.s.
planes.
;
loop_
    _geom_bond_atom_site_label_1
    _geom_bond_atom_site_label_2
    _geom_bond_site_symmetry_2
    _geom_bond_distance
    _geom_bond_publ_flag
    S1 C11 . 1.7648(12) ?
    S1 C1 . 1.8119(12) ?
    S2 C21 . 1.7737(12) ?
    S2 C5 . 1.8254(12) ?
    C1 C2 . 1.5274(16) ?
    C1 H1A . 0.99 ?
    C1 H1B . 0.99 ?
    C2 C3 . 1.5259(16) ?
    C2 H2A . 0.99 ?
    C2 H2B . 0.99 ?
    C3 C4 . 1.5285(16) ?
    C3 H3A . 0.99 ?
    C3 H3B . 0.99 ?
    C4 C5 . 1.5246(16) ?
    C4 H4A . 0.99 ?
    C4 H4B . 0.99 ?
    C5 H5A . 0.99 ?
    C5 H5B . 0.99 ?
    C11 C12 . 1.3950(16) ?
    C11 C16 . 1.4006(15) ?
    C12 C13 . 1.3886(17) ?
    C12 H12 . 0.95 ?
    C13 C14 . 1.3914(16) ?
    C13 H13 . 0.95 ?
    C14 C15 . 1.3989(17) ?
    C14 C17 . 1.5083(16) ?
    C15 C16 . 1.3829(17) ?
    C15 H15 . 0.95 ?
    C16 H16 . 0.95 ?
    C17 H17A . 0.98 ?
    C17 H17B . 0.98 ?
    C17 H17C . 0.98 ?
    C17 H17D . 0.98 ?
    C17 H17E . 0.98 ?
    C17 H17F . 0.98 ?
    C21 C26 . 1.3850(17) ?
    C21 C22 . 1.3898(17) ?
    C22 C23 . 1.3843(18) ?
    C22 H22 . 0.95 ?
    C23 C24 . 1.3871(19) ?
    C23 H23 . 0.95 ?
    C24 C25 . 1.3816(19) ?
    C24 C27 . 1.5069(18) ?
    C25 C26 . 1.3878(18) ?
    C25 H25 . 0.95 ?
    C26 H26 . 0.95 ?
    C27 H27A . 0.98 ?
    C27 H27B . 0.98 ?
    C27 H27C . 0.98 ?
    C27 H27D . 0.98 ?
    C27 H27E . 0.98 ?
    C27 H27F . 0.98 ?
    S1A C11A . 1.7665(12) ?
    S1A C1A . 1.8091(12) ?
    S2A C21A . 1.7714(12) ?
    S2A C5A . 1.8136(12) ?
    C1A C2A . 1.5268(16) ?
    C1A H1A1 . 0.99 ?
    C1A H1A2 . 0.99 ?
    C2A C3A . 1.5223(16) ?
    C2A H2A1 . 0.99 ?
    C2A H2A2 . 0.99 ?
    C3A C4A . 1.5270(16) ?
    C3A H3A1 . 0.99 ?
    C3A H3A2 . 0.99 ?
    C4A C5A . 1.5249(16) ?
    C4A H4A1 . 0.99 ?
    C4A H4A2 . 0.99 ?
    C5A H5A1 . 0.99 ?
    C5A H5A2 . 0.99 ?
    C11A C12A . 1.3917(16) ?
    C11A C16A . 1.3995(16) ?
    C12A C13A . 1.3904(17) ?
    C12A H12A . 0.95 ?
    C13A C14A . 1.3893(17) ?
    C13A H13A . 0.95 ?
    C14A C15A . 1.3979(17) ?
    C14A C17A . 1.5071(17) ?
    C15A C16A . 1.3826(17) ?
    C15A H15A . 0.95 ?
    C16A H16A . 0.95 ?
    C17A H17G . 0.98 ?
    C17A H17H . 0.98 ?
    C17A H17I . 0.98 ?
    C21A C22A . 1.3917(17) ?
    C21A C26A . 1.3966(18) ?
    C22A C23A . 1.3853(19) ?
    C22A H22A . 0.95 ?
    C23A C24A . 1.396(2) ?
    C23A H23A . 0.95 ?
    C24A C25A . 1.384(2) ?
    C24A C27A . 1.5073(19) ?
    C25A C26A . 1.3895(18) ?
    C25A H25A . 0.95 ?
    C26A H26A . 0.95 ?
    C27A H27G . 0.98 ?
    C27A H27H . 0.98 ?
    C27A H27I . 0.98 ?
loop_
    _geom_angle_atom_site_label_1
    _geom_angle_atom_site_label_2
    _geom_angle_atom_site_label_3
    _geom_angle_site_symmetry_1
    _geom_angle_site_symmetry_3
    _geom_angle
    _geom_angle_publ_flag
    C11 S1 C1 . . 105.56(5) ?
    C21 S2 C5 . . 102.19(6) ?
    C2 C1 S1 . . 106.39(8) ?
    C2 C1 H1A . . 110.5 ?
    S1 C1 H1A . . 110.5 ?
    C2 C1 H1B . . 110.5 ?
    S1 C1 H1B . . 110.5 ?
    H1A C1 H1B . . 108.6 ?
    C3 C2 C1 . . 113.25(9) ?
    C3 C2 H2A . . 108.9 ?
    C1 C2 H2A . . 108.9 ?
    C3 C2 H2B . . 108.9 ?
    C1 C2 H2B . . 108.9 ?
    H2A C2 H2B . . 107.7 ?
    C2 C3 C4 . . 110.84(10) ?
    C2 C3 H3A . . 109.5 ?
    C4 C3 H3A . . 109.5 ?
    C2 C3 H3B . . 109.5 ?
    C4 C3 H3B . . 109.5 ?
    H3A C3 H3B . . 108.1 ?
    C5 C4 C3 . . 112.47(10) ?
    C5 C4 H4A . . 109.1 ?
    C3 C4 H4A . . 109.1 ?
    C5 C4 H4B . . 109.1 ?
    C3 C4 H4B . . 109.1 ?
    H4A C4 H4B . . 107.8 ?
    C4 C5 S2 . . 108.48(8) ?
    C4 C5 H5A . . 110 ?
    S2 C5 H5A . . 110 ?
    C4 C5 H5B . . 110 ?
    S2 C5 H5B . . 110 ?
    H5A C5 H5B . . 108.4 ?
    C12 C11 C16 . . 118.61(10) ?
    C12 C11 S1 . . 125.13(9) ?
    C16 C11 S1 . . 116.26(9) ?
    C13 C12 C11 . . 120.12(10) ?
    C13 C12 H12 . . 119.9 ?
    C11 C12 H12 . . 119.9 ?
    C12 C13 C14 . . 121.89(11) ?
    C12 C13 H13 . . 119.1 ?
    C14 C13 H13 . . 119.1 ?
    C13 C14 C15 . . 117.42(11) ?
    C13 C14 C17 . . 121.49(11) ?
    C15 C14 C17 . . 121.09(11) ?
    C16 C15 C14 . . 121.49(11) ?
    C16 C15 H15 . . 119.3 ?
    C14 C15 H15 . . 119.3 ?
    C15 C16 C11 . . 120.47(11) ?
    C15 C16 H16 . . 119.8 ?
    C11 C16 H16 . . 119.8 ?
    C14 C17 H17A . . 109.5 ?
    C14 C17 H17B . . 109.5 ?
    H17A C17 H17B . . 109.5 ?
    C14 C17 H17C . . 109.5 ?
    H17A C17 H17C . . 109.5 ?
    H17B C17 H17C . . 109.5 ?
    C14 C17 H17D . . 109.5 ?
    H17A C17 H17D . . 141.1 ?
    H17B C17 H17D . . 56.3 ?
    H17C C17 H17D . . 56.3 ?
    C14 C17 H17E . . 109.5 ?
    H17A C17 H17E . . 56.3 ?
    H17B C17 H17E . . 141.1 ?
    H17C C17 H17E . . 56.3 ?
    H17D C17 H17E . . 109.5 ?
    C14 C17 H17F . . 109.5 ?
    H17A C17 H17F . . 56.3 ?
    H17B C17 H17F . . 56.3 ?
    H17C C17 H17F . . 141.1 ?
    H17D C17 H17F . . 109.5 ?
    H17E C17 H17F . . 109.5 ?
    C26 C21 C22 . . 118.36(11) ?
    C26 C21 S2 . . 119.88(10) ?
    C22 C21 S2 . . 121.66(9) ?
    C23 C22 C21 . . 120.69(11) ?
    C23 C22 H22 . . 119.7 ?
    C21 C22 H22 . . 119.7 ?
    C22 C23 C24 . . 121.22(12) ?
    C22 C23 H23 . . 119.4 ?
    C24 C23 H23 . . 119.4 ?
    C25 C24 C23 . . 117.71(11) ?
    C25 C24 C27 . . 121.70(12) ?
    C23 C24 C27 . . 120.58(13) ?
    C24 C25 C26 . . 121.62(12) ?
    C24 C25 H25 . . 119.2 ?
    C26 C25 H25 . . 119.2 ?
    C21 C26 C25 . . 120.38(12) ?
    C21 C26 H26 . . 119.8 ?
    C25 C26 H26 . . 119.8 ?
    C24 C27 H27A . . 109.5 ?
    C24 C27 H27B . . 109.5 ?
    H27A C27 H27B . . 109.5 ?
    C24 C27 H27C . . 109.5 ?
    H27A C27 H27C . . 109.5 ?
    H27B C27 H27C . . 109.5 ?
    C24 C27 H27D . . 109.5 ?
    H27A C27 H27D . . 141.1 ?
    H27B C27 H27D . . 56.3 ?
    H27C C27 H27D . . 56.3 ?
    C24 C27 H27E . . 109.5 ?
    H27A C27 H27E . . 56.3 ?
    H27B C27 H27E . . 141.1 ?
    H27C C27 H27E . . 56.3 ?
    H27D C27 H27E . . 109.5 ?
    C24 C27 H27F . . 109.5 ?
    H27A C27 H27F . . 56.3 ?
    H27B C27 H27F . . 56.3 ?
    H27C C27 H27F . . 141.1 ?
    H27D C27 H27F . . 109.5 ?
    H27E C27 H27F . . 109.5 ?
    C11A S1A C1A . . 105.09(5) ?
    C21A S2A C5A . . 102.30(6) ?
    C2A C1A S1A . . 107.21(8) ?
    C2A C1A H1A1 . . 110.3 ?
    S1A C1A H1A1 . . 110.3 ?
    C2A C1A H1A2 . . 110.3 ?
    S1A C1A H1A2 . . 110.3 ?
    H1A1 C1A H1A2 . . 108.5 ?
    C3A C2A C1A . . 112.15(10) ?
    C3A C2A H2A1 . . 109.2 ?
    C1A C2A H2A1 . . 109.2 ?
    C3A C2A H2A2 . . 109.2 ?
    C1A C2A H2A2 . . 109.2 ?
    H2A1 C2A H2A2 . . 107.9 ?
    C2A C3A C4A . . 112.32(10) ?
    C2A C3A H3A1 . . 109.1 ?
    C4A C3A H3A1 . . 109.1 ?
    C2A C3A H3A2 . . 109.1 ?
    C4A C3A H3A2 . . 109.1 ?
    H3A1 C3A H3A2 . . 107.9 ?
    C5A C4A C3A . . 110.57(10) ?
    C5A C4A H4A1 . . 109.5 ?
    C3A C4A H4A1 . . 109.5 ?
    C5A C4A H4A2 . . 109.5 ?
    C3A C4A H4A2 . . 109.5 ?
    H4A1 C4A H4A2 . . 108.1 ?
    C4A C5A S2A . . 110.17(8) ?
    C4A C5A H5A1 . . 109.6 ?
    S2A C5A H5A1 . . 109.6 ?
    C4A C5A H5A2 . . 109.6 ?
    S2A C5A H5A2 . . 109.6 ?
    H5A1 C5A H5A2 . . 108.1 ?
    C12A C11A C16A . . 118.75(11) ?
    C12A C11A S1A . . 124.98(9) ?
    C16A C11A S1A . . 116.28(9) ?
    C13A C12A C11A . . 119.97(11) ?
    C13A C12A H12A . . 120 ?
    C11A C12A H12A . . 120 ?
    C14A C13A C12A . . 122.03(11) ?
    C14A C13A H13A . . 119 ?
    C12A C13A H13A . . 119 ?
    C13A C14A C15A . . 117.29(11) ?
    C13A C14A C17A . . 121.57(11) ?
    C15A C14A C17A . . 121.14(11) ?
    C16A C15A C14A . . 121.59(11) ?
    C16A C15A H15A . . 119.2 ?
    C14A C15A H15A . . 119.2 ?
    C15A C16A C11A . . 120.38(11) ?
    C15A C16A H16A . . 119.8 ?
    C11A C16A H16A . . 119.8 ?
    C14A C17A H17G . . 109.5 ?
    C14A C17A H17H . . 109.5 ?
    H17G C17A H17H . . 109.5 ?
    C14A C17A H17I . . 109.5 ?
    H17G C17A H17I . . 109.5 ?
    H17H C17A H17I . . 109.5 ?
    C22A C21A C26A . . 118.74(12) ?
    C22A C21A S2A . . 117.21(10) ?
    C26A C21A S2A . . 124.05(10) ?
    C23A C22A C21A . . 120.49(13) ?
    C23A C22A H22A . . 119.8 ?
    C21A C22A H22A . . 119.8 ?
    C22A C23A C24A . . 121.39(13) ?
    C22A C23A H23A . . 119.3 ?
    C24A C23A H23A . . 119.3 ?
    C25A C24A C23A . . 117.50(12) ?
    C25A C24A C27A . . 120.79(14) ?
    C23A C24A C27A . . 121.71(14) ?
    C24A C25A C26A . . 122.06(13) ?
    C24A C25A H25A . . 119 ?
    C26A C25A H25A . . 119 ?
    C25A C26A C21A . . 119.82(12) ?
    C25A C26A H26A . . 120.1 ?
    C21A C26A H26A . . 120.1 ?
    C24A C27A H27G . . 109.5 ?
    C24A C27A H27H . . 109.5 ?
    H27G C27A H27H . . 109.5 ?
    C24A C27A H27I . . 109.5 ?
    H27G C27A H27I . . 109.5 ?
    H27H C27A H27I . . 109.5 ?
loop_
    _geom_torsion_atom_site_label_1
    _geom_torsion_atom_site_label_2
    _geom_torsion_atom_site_label_3
    _geom_torsion_atom_site_label_4
    _geom_torsion_site_symmetry_1
    _geom_torsion_site_symmetry_2
    _geom_torsion_site_symmetry_3
    _geom_torsion_site_symmetry_4
    _geom_torsion
    _geom_torsion_publ_flag
    C11 S1 C1 C2 . . . . 175.56(7) ?
    S1 C1 C2 C3 . . . . 174.21(8) ?
    C1 C2 C3 C4 . . . . -178.93(9) ?
    C2 C3 C4 C5 . . . . 176.52(10) ?
    C3 C4 C5 S2 . . . . -176.47(8) ?
    C21 S2 C5 C4 . . . . 171.38(8) ?
    C1 S1 C11 C12 . . . . 4.37(12) ?
    C1 S1 C11 C16 . . . . -175.58(8) ?
    C16 C11 C12 C13 . . . . 0.17(17) ?
    S1 C11 C12 C13 . . . . -179.79(9) ?
    C11 C12 C13 C14 . . . . -0.04(18) ?
    C12 C13 C14 C15 . . . . -0.15(17) ?
    C12 C13 C14 C17 . . . . 179.46(11) ?
    C13 C14 C15 C16 . . . . 0.23(17) ?
    C17 C14 C15 C16 . . . . -179.39(11) ?
    C14 C15 C16 C11 . . . . -0.10(18) ?
    C12 C11 C16 C15 . . . . -0.10(17) ?
    S1 C11 C16 C15 . . . . 179.86(9) ?
    C5 S2 C21 C26 . . . . -119.79(11) ?
    C5 S2 C21 C22 . . . . 64.01(11) ?
    C26 C21 C22 C23 . . . . -1.01(19) ?
    S2 C21 C22 C23 . . . . 175.24(10) ?
    C21 C22 C23 C24 . . . . -0.4(2) ?
    C22 C23 C24 C25 . . . . 0.9(2) ?
    C22 C23 C24 C27 . . . . -177.69(13) ?
    C23 C24 C25 C26 . . . . 0.1(2) ?
    C27 C24 C25 C26 . . . . 178.68(13) ?
    C22 C21 C26 C25 . . . . 2.00(19) ?
    S2 C21 C26 C25 . . . . -174.33(10) ?
    C24 C25 C26 C21 . . . . -1.6(2) ?
    C11A S1A C1A C2A . . . . 175.59(8) ?
    S1A C1A C2A C3A . . . . 175.80(8) ?
    C1A C2A C3A C4A . . . . 178.99(10) ?
    C2A C3A C4A C5A . . . . -179.72(10) ?
    C3A C4A C5A S2A . . . . -179.81(8) ?
    C21A S2A C5A C4A . . . . 170.04(8) ?
    C1A S1A C11A C12A . . . . 4.87(12) ?
    C1A S1A C11A C16A . . . . -175.20(9) ?
    C16A C11A C12A C13A . . . . -0.31(17) ?
    S1A C11A C12A C13A . . . . 179.62(9) ?
    C11A C12A C13A C14A . . . . 0.00(19) ?
    C12A C13A C14A C15A . . . . 0.20(18) ?
    C12A C13A C14A C17A . . . . -179.99(11) ?
    C13A C14A C15A C16A . . . . -0.09(18) ?
    C17A C14A C15A C16A . . . . -179.90(12) ?
    C14A C15A C16A C11A . . . . -0.22(19) ?
    C12A C11A C16A C15A . . . . 0.41(18) ?
    S1A C11A C16A C15A . . . . -179.52(9) ?
    C5A S2A C21A C22A . . . . -159.84(10) ?
    C5A S2A C21A C26A . . . . 19.71(12) ?
    C26A C21A C22A C23A . . . . -0.38(18) ?
    S2A C21A C22A C23A . . . . 179.19(10) ?
    C21A C22A C23A C24A . . . . -0.73(19) ?
    C22A C23A C24A C25A . . . . 0.97(19) ?
    C22A C23A C24A C27A . . . . -179.92(12) ?
    C23A C24A C25A C26A . . . . -0.1(2) ?
    C27A C24A C25A C26A . . . . -179.23(13) ?
    C24A C25A C26A C21A . . . . -1.0(2) ?
    C22A C21A C26A C25A . . . . 1.22(19) ?
    S2A C21A C26A C25A . . . . -178.33(10) ?
