# Supplementary material for: 1-Methyl-4-({5-[(4-methyl­phen­yl)sulfan­yl]pent­yl}sulfan­yl)benzene
Source: Acta Crystallogr Sect E Struct Rep Online. 2009 Nov 4;65(Pt 12):o2980. doi: 10.1107/S1600536809044870 (PMC2972162; doi:10.1107/S1600536809044870)
Supplement: Supplementary file 2 [file e-65-o2980-Isup2.hkl]

# 
# h,k,l, Fc-squared, Fo-squared, sigma(Fo-squared) and status flag 
# 
data_I
_shelx_title ' ib2 in P-1' 
_shelx_refln_list_code          4 
_shelx_F_calc_maximum      177.67 
_exptl_crystal_F_000       680.00 
_reflns_d_resolution_high  0.7770 
 
loop_ 
 _symmetry_equiv_pos_as_xyz 
 'x, y, z' 
 '-x, -y, -z' 
 
_cell_length_a     5.7350 
_cell_length_b    14.8989 
_cell_length_c    20.5873 
_cell_angle_alpha  84.586 
_cell_angle_beta   88.355 
_cell_angle_gamma  83.937 
 
_shelx_F_squared_multiplier     1.000 
 
loop_ 
 _refln_index_h 
 _refln_index_k 
 _refln_index_l 
 _refln_F_squared_calc 
 _refln_F_squared_meas 
 _refln_F_squared_sigma 
 _refln_observed_status 
   1   0   0      228.65      188.96      6.83 o 
   2   0   0     6129.94     5881.46    168.91 o 
   3   0   0      205.86      203.70      4.82 o 
   4   0   0       24.86       32.20      2.90 o 
   5   0   0       49.93       47.86      2.93 o 
   6   0   0        7.82        9.79      2.89 o 
   7   0   0        0.26        0.06      3.49 o 
  -7   1   0       82.25       74.94      4.02 o 
  -6   1   0      106.08       98.61      3.86 o 
  -5   1   0      256.38      248.42      5.24 o 
  -4   1   0       11.13       12.25      2.47 o 
  -3   1   0      165.94      151.52      4.60 o 
  -2   1   0      113.74      100.60      3.83 o 
  -1   1   0    10071.44     8194.53    299.17 o 
   1   1   0     6209.20     5119.31     99.03 o 
   2   1   0     1138.16     1018.96     41.47 o 
   3   1   0        2.50        1.19      2.61 o 
   4   1   0      199.37      220.87      6.91 o 
   5   1   0      163.82      167.49      4.30 o 
   6   1   0       42.74       43.20      3.42 o 
   7   1   0      121.86      113.91      4.16 o 
  -7   2   0       23.04       20.14      4.26 o 
  -6   2   0      175.67      181.55      8.01 o 
  -5   2   0        5.16        3.66      2.97 o 
  -4   2   0      287.61      291.14      4.74 o 
  -3   2   0      149.86      143.17      5.05 o 
  -2   2   0      416.94      431.41     21.84 o 
  -1   2   0     3043.97     2477.99    130.97 o 
   0   2   0     2302.10     1898.85     26.70 o 
   1   2   0      697.32      604.32     22.04 o 
   2   2   0      182.21      173.45      5.92 o 
   3   2   0      588.23      611.77     32.45 o 
   4   2   0      550.94      555.05     13.99 o 
   5   2   0      171.17      167.19      4.84 o 
   6   2   0      201.24      189.04      4.01 o 
   7   2   0        5.16        6.43      3.15 o 
  -7   3   0       10.68        6.58      3.73 o 
  -6   3   0       67.30       71.40      4.02 o 
  -5   3   0       88.16       73.16      3.42 o 
  -4   3   0       60.14       56.64      4.32 o 
  -3   3   0     2020.46     2228.65     96.07 o 
  -2   3   0      698.01      653.42      8.51 o 
   0   3   0       13.73       11.34      2.66 o 
   1   3   0    15442.57    13668.50    207.89 o 
   2   3   0      124.86      127.25      4.84 o 
   3   3   0       57.05       36.00      2.56 o 
   4   3   0      232.51      223.96      4.00 o 
   5   3   0      302.43      302.25      6.33 o 
   6   3   0       53.52       54.00      3.67 o 
   7   3   0       20.14       16.07      3.30 o 
  -7   4   0       63.33       57.58      5.20 o 
  -6   4   0       91.76       98.56      3.72 o 
  -5   4   0       35.90       35.27      3.10 o 
  -4   4   0       61.68       60.56      3.47 o 
  -3   4   0        2.34        3.69      2.91 o 
  -2   4   0     2132.64     1848.43     64.89 o 
  -1   4   0      304.42      306.01      7.41 o 
   0   4   0     9479.83     7832.88    189.58 o 
   1   4   0     1061.30      979.67     22.90 o 
   2   4   0       13.97       19.57      2.65 o 
   3   4   0      656.01      722.79     13.28 o 
   4   4   0       46.57       56.90      2.90 o 
   5   4   0      100.51       99.26      4.39 o 
   6   4   0      129.15      121.51      4.51 o 
   7   4   0       49.27       46.50      3.43 o 
  -6   5   0        0.49        3.00      2.91 o 
  -5   5   0       39.87       38.55      2.87 o 
  -4   5   0       32.64       31.36      2.92 o 
  -3   5   0      221.85      182.84      8.90 o 
  -2   5   0      253.98      267.63      7.98 o 
  -1   5   0       82.99       89.02      3.17 o 
   0   5   0        2.98        4.58      2.18 o 
   1   5   0      115.46      116.13      3.79 o 
   2   5   0      312.28      322.94      9.73 o 
   3   5   0       97.36      130.82      3.55 o 
   4   5   0       28.88       33.09      3.11 o 
   5   5   0      501.77      485.31      5.54 o 
   6   5   0      123.57      117.67      4.29 o 
   7   5   0      302.71      276.07     15.13 o 
  -6   6   0       17.56       12.95      3.32 o 
  -5   6   0       46.09       44.22      3.31 o 
  -4   6   0      105.15      136.26      5.22 o 
  -3   6   0      285.69      267.87      7.56 o 
  -2   6   0    16216.75    16852.79    300.19 o 
  -1   6   0       89.45      102.27      3.32 o 
   0   6   0     1701.20     1583.47     49.54 o 
   1   6   0      242.04      236.14      4.14 o 
   2   6   0      167.76      118.04      3.53 o 
   3   6   0       12.92       10.51      2.86 o 
   4   6   0     1213.36     1220.93     13.32 o 
   5   6   0      183.28      187.28      4.46 o 
   6   6   0      127.24      129.61     10.02 o 
   7   6   0       57.44       63.97      5.28 o 
  -6   7   0        8.40        8.76      3.40 o 
  -5   7   0        3.57        3.66      2.96 o 
  -4   7   0       65.36       70.70      3.58 o 
  -3   7   0      580.00      566.73     12.43 o 
  -2   7   0       34.09       27.57      2.43 o 
  -1   7   0      382.44      373.17     16.64 o 
   0   7   0       28.08       27.20      2.27 o 
   1   7   0      536.13      487.86     11.02 o 
   2   7   0       77.50       90.98      3.14 o 
   3   7   0      248.13      283.28      4.72 o 
   4   7   0       50.56       51.15      3.01 o 
   5   7   0       78.57       71.77      3.34 o 
   6   7   0      140.06      150.35      6.81 o 
   7   7   0        1.11        0.19      3.77 o 
  -6   8   0        2.01        5.45      3.40 o 
  -5   8   0        0.39        0.84      3.92 o 
  -4   8   0       82.37       79.42      3.71 o 
  -3   8   0      233.52      240.61      3.80 o 
  -2   8   0      397.95      380.37     16.15 o 
  -1   8   0      357.40      337.40     12.85 o 
   0   8   0      164.09      167.19      4.75 o 
   1   8   0       66.88       72.12      3.01 o 
   2   8   0      205.59      226.43      6.06 o 
   3   8   0        3.50        2.46      2.49 o 
   4   8   0      509.45      520.68     12.76 o 
   5   8   0      343.06      332.21      5.92 o 
   6   8   0      311.19      317.61     10.03 o 
  -6   9   0        8.29        6.47      3.93 o 
  -5   9   0      119.26      122.13     10.46 o 
  -4   9   0       71.11       73.61      3.27 o 
  -3   9   0     1618.92     1668.24     11.45 o 
  -2   9   0      165.88      168.12      6.89 o 
  -1   9   0       34.90       38.84      2.44 o 
   0   9   0       31.54       29.09      2.27 o 
   1   9   0      321.38      295.12      8.32 o 
   2   9   0        1.37        3.45      2.50 o 
   3   9   0     1440.03     1403.56     23.56 o 
   4   9   0      282.38      285.67      9.53 o 
   5   9   0      227.95      257.57     13.28 o 
   6   9   0       61.69       63.46      3.81 o 
  -5  10   0        0.91        2.48      3.04 o 
  -4  10   0        9.63       13.06      3.18 o 
  -3  10   0       91.66       88.32      3.22 o 
  -2  10   0      148.41      157.68      4.98 o 
  -1  10   0      175.14      171.73      6.15 o 
   0  10   0      272.89      233.56      7.38 o 
   1  10   0        1.83        1.05      2.25 o 
   2  10   0      422.64      411.40      4.75 o 
   3  10   0       44.82       51.17      2.96 o 
   4  10   0       35.43       33.80      2.90 o 
   5  10   0      186.88      190.04      4.55 o 
   6  10   0       64.47       69.10      4.22 o 
  -5  11   0       10.15       14.55      3.43 o 
  -4  11   0       10.26       13.18      3.47 o 
  -3  11   0      418.20      408.44     10.43 o 
  -2  11   0       48.96       54.82      3.11 o 
  -1  11   0       28.15       21.63      2.53 o 
   0  11   0        1.38        3.37      2.30 o 
   1  11   0       29.39       38.36      2.71 o 
   2  11   0        1.00        3.21      2.20 o 
   3  11   0      403.44      400.46      6.84 o 
   4  11   0      361.25      346.30      8.57 o 
   5  11   0       97.67       97.27      4.00 o 
   6  11   0        3.64        6.38      3.51 o 
  -5  12   0        3.51        3.12      3.50 o 
  -4  12   0      217.50      209.13      4.19 o 
  -3  12   0       78.77       78.86      3.18 o 
  -2  12   0       43.00       44.76      2.63 o 
  -1  12   0        0.19        1.23      2.03 o 
   0  12   0       66.23       65.74      3.44 o 
   1  12   0        1.60        3.38      3.15 o 
   2  12   0      763.54      805.23      6.42 o 
   3  12   0      179.07      184.82      3.63 o 
   4  12   0       99.34      101.87      3.73 o 
   5  12   0       31.22       32.77      3.51 o 
   6  12   0      184.21      155.99      6.28 o 
  -4  13   0       75.17       88.09      3.55 o 
  -3  13   0        1.65        1.56      2.82 o 
  -2  13   0       16.90       14.64      2.47 o 
  -1  13   0      158.41      158.36      3.55 o 
   0  13   0        1.81        2.61      2.60 o 
   1  13   0      236.32      230.05      4.25 o 
   2  13   0        6.78        9.19      2.61 o 
   3  13   0       26.85       27.97      2.97 o 
   4  13   0      103.74       98.29      3.65 o 
   5  13   0      256.38      260.04     12.57 o 
  -4  14   0      125.11      105.81      3.37 o 
  -3  14   0        5.05        6.51      2.74 o 
  -2  14   0       36.94       39.40      3.15 o 
  -1  14   0        2.66        3.31      2.59 o 
   0  14   0        9.67       22.21      6.48 o 
   1  14   0        0.80        2.67      2.94 o 
   2  14   0      103.54      110.86      3.56 o 
   3  14   0      144.56      141.61      3.97 o 
   4  14   0        6.31        8.12      3.43 o 
   5  14   0        3.91        5.46      3.23 o 
  -3  15   0       74.55       64.06      3.24 o 
  -2  15   0        3.01        2.77      2.92 o 
  -1  15   0        0.08        2.78      2.36 o 
   0  15   0        0.55        0.14      2.83 o 
   1  15   0      171.72      178.12      6.44 o 
   2  15   0       37.94       38.79      3.37 o 
   3  15   0        2.75        2.69      3.12 o 
   4  15   0        1.92        3.68      3.04 o 
   5  15   0      201.98      148.33     10.19 o 
  -3  16   0        1.82        3.93      3.55 o 
  -2  16   0       16.25       19.86      2.90 o 
  -1  16   0       10.37       14.14      2.56 o 
   0  16   0       48.75       47.92      3.23 o 
   1  16   0        0.27        1.59      2.74 o 
   2  16   0       23.53       24.98      3.25 o 
   3  16   0        3.80        5.34      3.28 o 
   4  16   0      327.38      306.38     12.58 o 
  -2  17   0       13.42       14.01      3.15 o 
  -1  17   0        5.77        4.07      2.96 o 
   0  17   0        1.04        3.63      2.85 o 
   1  17   0        1.43        0.65      2.64 o 
   2  17   0        0.96        2.62      3.66 o 
   3  17   0       86.82       86.87      3.93 o 
  -1  18   0        2.04        3.99      2.89 o 
   0  18   0       14.17       12.09      3.32 o 
   1  18   0        1.47        2.48      2.86 o 
   2  18   0       34.60       37.54      3.81 o 
   3  18   0        1.29        3.58      3.41 o 
   1  19   0        3.43        5.61      3.25 o 
  -3 -18   1        0.50        2.04      3.10 o 
  -2 -18   1       78.75       75.67      3.85 o 
  -1 -18   1        2.16        1.41      3.54 o 
   0 -18   1       65.50       58.24      3.41 o 
   1 -18   1       26.09       27.67      3.97 o 
  -3 -17   1       88.06       90.23      4.03 o 
  -2 -17   1       10.50       11.09      3.65 o 
  -1 -17   1        0.34        3.41      3.25 o 
   0 -17   1       12.35       11.08      3.25 o 
   1 -17   1       80.57       82.21      4.69 o 
   2 -17   1        9.18        9.14      3.13 o 
  -4 -16   1        2.89        3.91      3.45 o 
  -3 -16   1        0.36        1.80      3.03 o 
  -2 -16   1      188.63      207.21      6.35 o 
  -1 -16   1        8.35        5.78      3.38 o 
   0 -16   1      226.13      241.50      6.24 o 
   1 -16   1       49.09       51.66      3.36 o 
   2 -16   1       85.76       89.99      4.89 o 
   3 -16   1        3.45        3.52      2.98 o 
  -5 -15   1       51.51       50.34      4.81 o 
  -4 -15   1       12.56       12.74      3.31 o 
  -3 -15   1      301.14      308.20     13.21 o 
  -2 -15   1        9.96       10.95      2.85 o 
  -1 -15   1      365.51      380.22      6.77 o 
   0 -15   1       17.98       20.49      3.01 o 
   1 -15   1      133.56      129.81      4.14 o 
   2 -15   1        6.52        8.90      2.29 o 
   3 -15   1       28.60       24.74      3.37 o 
  -5 -14   1      131.28      121.13      4.39 o 
  -4 -14   1      234.35      238.34      4.30 o 
  -3 -14   1       24.32       25.35      2.97 o 
  -2 -14   1       12.47       14.49      2.51 o 
  -1 -14   1        2.81        3.80      2.60 o 
   0 -14   1      197.96      188.10      6.24 o 
   1 -14   1        7.63        9.66      2.81 o 
   2 -14   1        9.39       11.28      2.95 o 
   3 -14   1       28.53       29.47      3.31 o 
   4 -14   1       13.40       14.34      3.04 o 
  -5 -13   1        1.27        2.91      3.05 o 
  -4 -13   1       39.13       40.42      3.41 o 
  -3 -13   1      226.00      226.55      8.98 o 
  -2 -13   1        3.98        4.57      2.82 o 
  -1 -13   1      565.35      638.25     18.08 o 
   0 -13   1       15.40       15.48      2.46 o 
   1 -13   1      404.69      444.40     16.50 o 
   2 -13   1       27.75       29.50      2.38 o 
   3 -13   1     1494.38     1446.97     19.35 o 
   4 -13   1        5.61        6.86      3.22 o 
  -6 -12   1       98.21       97.38      4.42 o 
  -5 -12   1       39.46       46.62      3.67 o 
  -4 -12   1      221.62      240.47      5.58 o 
  -3 -12   1       40.51       41.23      2.70 o 
  -2 -12   1     1001.17      965.43     14.78 o 
  -1 -12   1        0.03        5.18      2.64 o 
   0 -12   1      122.90      130.62      7.07 o 
   1 -12   1       16.42       15.87      2.15 o 
   2 -12   1       11.39       12.74      2.37 o 
   3 -12   1        4.86        4.15      2.66 o 
   4 -12   1      466.38      413.49     10.42 o 
   5 -12   1       27.46       22.35      4.05 o 
  -6 -11   1      125.73      130.69      5.39 o 
  -5 -11   1      303.91      315.60      5.27 o 
  -4 -11   1       88.14       91.78      4.06 o 
  -3 -11   1       79.61       84.88      3.33 o 
  -2 -11   1       12.08        9.86      2.56 o 
  -1 -11   1      164.96      168.64      3.92 o 
   0 -11   1        0.89        1.01      2.35 o 
   1 -11   1       19.96       21.94      2.43 o 
   2 -11   1      108.95      121.82      4.79 o 
   3 -11   1       21.60       22.45      2.62 o 
   4 -11   1       42.30       45.07      3.51 o 
   5 -11   1        1.58        2.94      3.34 o 
  -6 -10   1       41.75       39.55      3.69 o 
  -5 -10   1       65.19       62.30      3.61 o 
  -4 -10   1       88.70       93.06      3.90 o 
  -3 -10   1        0.74       -0.27      2.48 o 
  -2 -10   1      453.40      493.59     12.07 o 
  -1 -10   1        0.23        4.13      2.23 o 
   0 -10   1     1429.79     1691.86     45.87 o 
   1 -10   1      225.75      218.50      3.53 o 
   2 -10   1     4989.50     5091.33    143.46 o 
   3 -10   1        7.94        8.94      2.43 o 
   4 -10   1      448.68      465.69      8.43 o 
   5 -10   1       17.89       20.16      4.45 o 
  -6  -9   1       48.16       53.42      3.70 o 
  -5  -9   1       70.80       85.65      4.11 o 
  -4  -9   1       64.94       69.94      3.27 o 
  -3  -9   1     1000.30     1008.44     22.30 o 
  -2  -9   1       49.19       50.54      3.73 o 
  -1  -9   1      149.64      151.61      3.73 o 
   0  -9   1       70.69       59.97      2.43 o 
   1  -9   1     1021.60      993.49     16.90 o 
   2  -9   1       36.22       32.08      2.52 o 
   3  -9   1     2044.92     2130.96     43.52 o 
   4  -9   1        2.76        3.25      3.03 o 
   5  -9   1       34.77       39.34      3.77 o 
   6  -9   1       16.44       17.83      4.77 o 
  -6  -8   1      223.80      235.83      4.92 o 
  -5  -8   1      154.85      162.13      4.80 o 
  -4  -8   1      173.83      188.20      4.26 o 
  -3  -8   1       60.26       64.57      3.24 o 
  -2  -8   1        9.55       10.36      2.74 o 
  -1  -8   1       12.37       11.95      2.57 o 
   0  -8   1      190.13      191.36      3.55 o 
   1  -8   1      440.55      426.40     17.98 o 
   2  -8   1      173.39      168.36      6.32 o 
   3  -8   1        3.41        7.12      2.36 o 
   4  -8   1        0.45        3.28      2.73 o 
   5  -8   1       32.33       32.19      4.07 o 
   6  -8   1      124.79      117.02      9.09 o 
  -7  -7   1       46.04       40.28      5.47 o 
  -6  -7   1       45.11       46.46      5.74 o 
  -5  -7   1        2.90        5.36      3.29 o 
  -4  -7   1        0.12        1.84      3.10 o 
  -3  -7   1        1.57        5.39      2.60 o 
  -2  -7   1       38.05       26.53      2.90 o 
  -1  -7   1     1567.31     1835.36     37.63 o 
   0  -7   1       70.78       74.60      2.83 o 
   1  -7   1    17582.31    17818.58    303.52 o 
   2  -7   1        5.28        7.12      2.59 o 
   3  -7   1      655.07      669.36     14.54 o 
   4  -7   1       10.23        6.21      2.73 o 
   5  -7   1      128.62      142.36      4.18 o 
   6  -7   1        0.16        4.61      3.09 o 
  -7  -6   1       17.52       17.43      3.94 o 
  -6  -6   1        0.61       -0.17      3.53 o 
  -5  -6   1      123.28      120.73      3.83 o 
  -4  -6   1      491.41      442.45      9.00 o 
  -3  -6   1      195.59      198.99      7.04 o 
  -2  -6   1      206.91      217.43      4.24 o 
  -1  -6   1      137.01      145.51      4.52 o 
   0  -6   1     7381.05     6141.15    145.84 o 
   1  -6   1      203.11      219.38      4.45 o 
   2  -6   1     4751.92     4807.31    126.07 o 
   3  -6   1       14.66       13.05      2.88 o 
   4  -6   1      755.04      809.34     41.43 o 
   5  -6   1      213.01      206.22      4.74 o 
   6  -6   1       42.92       38.46      3.14 o 
  -7  -5   1       71.96       75.98      4.50 o 
  -6  -5   1      117.06      112.98      4.46 o 
  -5  -5   1      209.44      218.53      6.78 o 
  -4  -5   1       88.78       81.88      3.63 o 
  -3  -5   1      410.77      391.53      5.39 o 
  -2  -5   1        4.44        3.87      2.68 o 
  -1  -5   1      953.97      855.83      8.01 o 
   0  -5   1       18.61       12.03      2.53 o 
   1  -5   1       71.58       63.80      3.64 o 
   2  -5   1       38.25       40.74      2.84 o 
   3  -5   1        1.24        7.37      2.79 o 
   4  -5   1      436.03      435.56      8.34 o 
   5  -5   1      102.97      106.07      3.79 o 
   6  -5   1        0.98        1.42      2.85 o 
  -7  -4   1        5.76        4.34      3.57 o 
  -6  -4   1      117.87      115.53      4.91 o 
  -5  -4   1       28.19       29.64      3.35 o 
  -4  -4   1      483.93      467.99      5.53 o 
  -3  -4   1        5.25       16.16      3.00 o 
  -2  -4   1      714.97      850.41     20.80 o 
  -1  -4   1      406.20      388.44      8.10 o 
   0  -4   1    31566.99    23820.13    517.71 o 
   1  -4   1      303.95      279.21     15.11 o 
   2  -4   1      988.60      977.50     26.45 o 
   3  -4   1      214.99      224.64      4.66 o 
   4  -4   1      158.60      150.59      4.21 o 
   5  -4   1      126.54      138.50      3.79 o 
   6  -4   1      151.26      135.85      4.02 o 
   7  -4   1       16.90       18.81      3.90 o 
  -7  -3   1       30.59       26.62      3.49 o 
  -6  -3   1      103.34      103.03      4.20 o 
  -5  -3   1      109.42      114.57      4.39 o 
  -4  -3   1       94.39       87.97      4.15 o 
  -3  -3   1      106.32      114.72      3.79 o 
  -2  -3   1      406.31      389.63      7.38 o 
  -1  -3   1    13406.21    11029.11    704.48 o 
   0  -3   1        0.46        1.15      2.22 o 
   1  -3   1    14052.83    11766.87    262.04 o 
   2  -3   1       12.87       19.92      2.66 o 
   3  -3   1     1038.21     1169.82      9.23 o 
   4  -3   1      438.95      428.71      9.81 o 
   5  -3   1      195.27      202.35      4.10 o 
   6  -3   1        9.76       15.03      3.03 o 
   7  -3   1       12.28        9.27      3.43 o 
  -7  -2   1       34.88       31.23      3.44 o 
  -6  -2   1      139.57      141.28      3.66 o 
  -5  -2   1       23.11       21.12      3.26 o 
  -4  -2   1      251.76      239.10      6.65 o 
  -3  -2   1        9.70       17.18      2.54 o 
  -2  -2   1     4234.78     3947.66     34.17 o 
  -1  -2   1      136.41      114.56      4.99 o 
   0  -2   1      739.70      625.05     27.16 o 
   1  -2   1     1338.15     1213.68     24.79 o 
   2  -2   1      401.51      445.39      6.83 o 
   3  -2   1      175.34      162.83      6.77 o 
   4  -2   1       98.73       99.90      3.39 o 
   5  -2   1        0.32        0.91      2.74 o 
   6  -2   1      139.60      126.57      3.83 o 
   7  -2   1        9.30        9.75      4.14 o 
  -7  -1   1      111.68      111.75      4.25 o 
  -6  -1   1       30.98       28.16      3.01 o 
  -5  -1   1      616.02      582.45      9.98 o 
  -4  -1   1       15.00        7.79      2.64 o 
  -3  -1   1       75.12      165.68      4.90 o 
  -2  -1   1     1987.57     1801.91     63.20 o 
  -1  -1   1    29094.59    22089.47    800.34 o 
   1  -1   1      161.36      161.12      5.89 o 
   2  -1   1      144.44      144.68      4.85 o 
   3  -1   1       60.21       49.48      3.01 o 
   4  -1   1       96.78       96.70      2.90 o 
   5  -1   1      613.84      598.27     10.62 o 
   6  -1   1       34.16       39.34      3.45 o 
   7  -1   1       59.65       51.24      5.16 o 
  -7   0   1       34.13       33.75      4.56 o 
  -6   0   1        0.07        1.12      2.77 o 
  -5   0   1      151.37      159.48      4.49 o 
  -4   0   1       34.62       37.00      2.77 o 
  -3   0   1     1185.36     1208.14     20.70 o 
  -2   0   1    12559.37    10932.13    176.97 o 
  -1   0   1      363.94      319.32     10.33 o 
   1   0   1       90.44       74.96      4.73 o 
   2   0   1     2063.30     1863.93     20.63 o 
   3   0   1       34.34       32.05      2.88 o 
   4   0   1      645.00      665.14     14.03 o 
   5   0   1        8.96       10.09      2.47 o 
   6   0   1       15.87       16.56      3.25 o 
   7   0   1        0.08        1.38      3.89 o 
  -7   1   1       18.89       13.16      3.66 o 
  -6   1   1        2.71        5.21      2.97 o 
  -5   1   1      124.36      122.07      3.13 o 
  -4   1   1       49.51       49.76      2.57 o 
  -3   1   1     1444.25     1423.66     39.53 o 
  -2   1   1      521.37      501.20     18.99 o 
  -1   1   1     1413.81     1182.80     33.26 o 
   1   1   1     6100.65     5290.79    120.27 o 
   2   1   1       15.65       11.66      2.99 o 
   3   1   1      370.16      335.11      5.84 o 
   4   1   1      227.60      229.14      4.83 o 
   5   1   1       55.36       59.78      4.84 o 
   6   1   1       52.95       54.35      2.99 o 
   7   1   1       36.90       33.98      3.46 o 
  -7   2   1       31.86       26.45      3.51 o 
  -6   2   1      483.96      472.28     10.28 o 
  -5   2   1       35.79       38.73      3.22 o 
  -4   2   1      287.57      393.93     12.52 o 
  -3   2   1      649.26      640.26     13.70 o 
  -2   2   1     3051.41     3260.79     79.54 o 
  -1   2   1     2147.34     2008.67     42.01 o 
   0   2   1      969.43      864.83     16.97 o 
   1   2   1     2341.50     2065.37     41.18 o 
   2   2   1       65.72       59.30      3.67 o 
   3   2   1     1232.93     1244.36     36.83 o 
   4   2   1     1136.72     1153.60     10.84 o 
   5   2   1      193.14      200.99      4.73 o 
   6   2   1      347.93      363.70      5.41 o 
   7   2   1        0.35        1.64      3.22 o 
  -7   3   1        3.47        2.80      3.67 o 
  -6   3   1       19.92       21.69      3.64 o 
  -5   3   1       19.16       14.25      2.59 o 
  -4   3   1       65.98       71.62      3.87 o 
  -3   3   1     3210.74     3147.52     79.55 o 
  -2   3   1      770.79      675.11     25.39 o 
  -1   3   1     1356.89     1286.64     20.46 o 
   0   3   1        9.88        9.86      2.64 o 
   1   3   1      146.77      166.15      6.77 o 
   2   3   1        2.81        6.83      2.27 o 
   3   3   1     2050.21     2072.58     47.92 o 
   4   3   1      228.24      218.82      4.46 o 
   5   3   1      106.05      103.65      4.20 o 
   6   3   1       23.20       24.51      4.15 o 
   7   3   1       17.56       19.50      3.13 o 
  -7   4   1        0.64        0.44      5.00 o 
  -6   4   1        0.95        1.85      3.50 o 
  -5   4   1        1.94        1.53      2.59 o 
  -4   4   1      390.94      382.70     16.91 o 
  -3   4   1      182.66      191.69      9.11 o 
  -2   4   1       18.06       23.22      2.81 o 
  -1   4   1     1625.06     1491.98     55.85 o 
   0   4   1    13968.12    11611.46    221.65 o 
   1   4   1     1351.60     1253.91     29.08 o 
   2   4   1     2535.08     2395.56     66.30 o 
   3   4   1      985.91     1043.16     26.66 o 
   4   4   1      162.50      164.37      3.98 o 
   5   4   1      153.57      151.59      4.28 o 
   6   4   1        0.56        1.78      4.04 o 
   7   4   1       14.74       12.83      3.69 o 
  -6   5   1       19.64       22.45      2.95 o 
  -5   5   1        1.34        3.80      2.95 o 
  -4   5   1       31.66       31.12      3.17 o 
  -3   5   1      454.16      587.16     15.65 o 
  -2   5   1      365.77      378.82     12.04 o 
  -1   5   1     4297.90     3803.55    144.31 o 
   0   5   1       14.97       12.88      2.45 o 
   1   5   1      910.97      854.40     25.65 o 
   2   5   1      805.93      789.93      7.49 o 
   3   5   1     2032.63     2051.08     80.14 o 
   4   5   1       73.12       68.19      3.66 o 
   5   5   1      340.04      349.61      7.74 o 
   6   5   1        1.20        3.01      3.24 o 
   7   5   1      218.17      212.66     11.93 o 
  -6   6   1      102.19       92.42      4.28 o 
  -5   6   1        3.37        5.40      3.03 o 
  -4   6   1      923.94      973.20     10.84 o 
  -3   6   1      748.58      760.07     10.16 o 
  -2   6   1       97.17      104.68      3.50 o 
  -1   6   1      672.25      668.55     22.74 o 
   0   6   1      123.14      107.79      3.20 o 
   1   6   1      563.53      510.86      6.14 o 
   2   6   1     1987.76     1952.20     44.93 o 
   3   6   1       17.18       13.05      2.50 o 
   4   6   1      163.07      169.15      4.81 o 
   5   6   1       37.09       30.56      2.83 o 
   6   6   1      134.65      145.64     10.26 o 
   7   6   1       10.50        7.15      4.81 o 
  -6   7   1        8.20        7.71      3.41 o 
  -5   7   1       44.65       35.97      3.62 o 
  -4   7   1      436.13      452.96     20.24 o 
  -3   7   1       32.26       42.90      2.94 o 
  -2   7   1      137.41      157.06      3.71 o 
  -1   7   1      923.96     1064.43     11.95 o 
   0   7   1        0.09        0.67      2.12 o 
   1   7   1     1285.41     1105.48     22.11 o 
   2   7   1      375.08      402.03     11.55 o 
   3   7   1        0.30        1.99      2.17 o 
   4   7   1      101.81       98.55      7.58 o 
   5   7   1       93.79      101.27      3.70 o 
   6   7   1       33.41       29.48      3.64 o 
   7   7   1       34.36       35.00      4.53 o 
  -6   8   1        2.39        3.74      4.47 o 
  -5   8   1       20.95       17.37      3.95 o 
  -4   8   1        0.62        1.03      2.79 o 
  -3   8   1      376.57      412.39     11.88 o 
  -2   8   1     2300.18     2388.90     31.08 o 
  -1   8   1      151.68      146.99      4.21 o 
   0   8   1      783.00      758.13      7.57 o 
   1   8   1      251.42      232.21      8.54 o 
   2   8   1      328.65      325.52      4.77 o 
   3   8   1       47.70       44.09      2.88 o 
   4   8   1      118.89      137.00      4.64 o 
   5   8   1       14.29       14.73      2.84 o 
   6   8   1      195.27      195.64      5.22 o 
  -6   9   1        0.44        1.03      3.49 o 
  -5   9   1        4.68        9.82      4.00 o 
  -4   9   1      292.64      299.41      4.94 o 
  -3   9   1      166.36      175.18      3.95 o 
  -2   9   1       41.63       41.02      2.75 o 
  -1   9   1       11.19       10.54      2.23 o 
   0   9   1        3.24        3.31      2.21 o 
   1   9   1      837.80      848.56     13.43 o 
   2   9   1       31.86       26.96      2.78 o 
   3   9   1       30.78       37.33      3.05 o 
   4   9   1       95.55       91.07      3.54 o 
   5   9   1      183.73      198.93      4.46 o 
   6   9   1       22.32       18.39      3.90 o 
  -5  10   1       44.42       40.72      3.56 o 
  -4  10   1       27.98       31.04      2.89 o 
  -3  10   1       25.94       32.03      2.98 o 
  -2  10   1      401.47      456.18     17.94 o 
  -1  10   1       32.71       32.81      2.37 o 
   0  10   1     1105.26     1000.95     13.59 o 
   1  10   1       13.08       14.38      2.21 o 
   2  10   1        0.54        3.73      2.31 o 
   3  10   1      137.14      136.04      3.65 o 
   4  10   1      532.18      539.92     18.28 o 
   5  10   1       20.16       21.36      3.40 o 
   6  10   1      192.62      204.44     17.25 o 
  -5  11   1        8.71       11.31      4.41 o 
  -4  11   1       34.87       31.82      2.64 o 
  -3  11   1      599.86      637.13     12.93 o 
  -2  11   1        0.08       -0.82      2.12 o 
  -1  11   1      672.32      655.83     18.47 o 
   0  11   1       31.00       36.55      2.48 o 
   1  11   1       19.31       14.23      2.56 o 
   2  11   1       25.58       26.66      2.79 o 
   3  11   1      117.35      115.89      3.77 o 
   4  11   1       34.58       33.23      3.50 o 
   5  11   1       46.45       48.95      3.55 o 
   6  11   1       20.34       19.49      3.46 o 
  -5  12   1       12.68       12.26      4.09 o 
  -4  12   1        8.29        8.60      3.29 o 
  -3  12   1       13.69       16.72      2.65 o 
  -2  12   1       10.04        9.93      2.37 o 
  -1  12   1       42.94       47.17      2.74 o 
   0  12   1       72.09       76.64      3.29 o 
   1  12   1        3.11        3.74      2.47 o 
   2  12   1       91.01       91.81      3.70 o 
   3  12   1       39.58       44.82      2.97 o 
   4  12   1      135.59      127.28      4.87 o 
   5  12   1       22.10       17.50      3.25 o 
   6  12   1       61.56       61.14      4.36 o 
  -4  13   1        4.47        3.99      2.88 o 
  -3  13   1      134.49      118.89      3.77 o 
  -2  13   1        0.08        3.98      2.57 o 
  -1  13   1       58.38       55.27      2.85 o 
   0  13   1       37.44       37.05      3.41 o 
   1  13   1        2.64        1.82      2.55 o 
   2  13   1       19.45       19.79      2.52 o 
   3  13   1      818.83      804.87     20.93 o 
   4  13   1       10.62       11.91      2.97 o 
   5  13   1      347.90      353.36      6.49 o 
  -4  14   1      145.24      119.58      3.76 o 
  -3  14   1        0.33        1.33      2.50 o 
  -2  14   1       60.55       73.25      4.11 o 
  -1  14   1       17.82       19.06      2.32 o 
   0  14   1       28.71       31.70      2.86 o 
   1  14   1        0.10       -0.10      2.63 o 
   2  14   1      390.04      405.19      4.63 o 
   3  14   1       18.63       19.04      3.57 o 
   4  14   1        0.52        1.98      2.78 o 
   5  14   1       15.53       13.05      3.62 o 
  -3  15   1        2.72        4.45      2.61 o 
  -2  15   1        0.01       -0.06      2.79 o 
  -1  15   1        6.91        6.51      2.64 o 
   0  15   1        3.45        2.24      2.90 o 
   1  15   1      173.91      180.40      6.06 o 
   2  15   1        5.15        6.10      2.99 o 
   3  15   1       56.26       51.82      3.34 o 
   4  15   1       19.08       18.30      3.00 o 
   5  15   1       36.02       32.18      3.93 o 
  -3  16   1        1.31        2.27      3.02 o 
  -2  16   1        0.14        0.51      3.27 o 
  -1  16   1        2.72        1.71      2.81 o 
   0  16   1        0.04        2.02      2.60 o 
   1  16   1        0.40        0.93      3.26 o 
   2  16   1      557.74      568.31      5.92 o 
   3  16   1       14.26       14.87      3.37 o 
   4  16   1      299.59      280.97      9.23 o 
  -2  17   1        0.01        0.03      3.41 o 
  -1  17   1        9.18        9.14      3.50 o 
   0  17   1        9.27        7.61      3.32 o 
   1  17   1      271.19      282.65     11.33 o 
   2  17   1        0.19       -0.24      3.27 o 
   3  17   1       21.82       22.32      3.45 o 
   4  17   1        6.61        7.48      3.41 o 
  -1  18   1        8.27        5.72      3.91 o 
   0  18   1      117.51      107.41      5.29 o 
   1  18   1        4.35        5.77      3.54 o 
   2  18   1        4.67        6.43      3.56 o 
   3  18   1        7.79        5.95      3.72 o 
   0  19   1       10.04       11.59      4.05 o 
   1  19   1      166.77      146.19      9.57 o 
  -2 -18   2       31.73       30.03      3.87 o 
  -1 -18   2        0.03        0.85      3.40 o 
   0 -18   2        1.45        4.99      3.86 o 
   1 -18   2       11.51        9.43      2.93 o 
  -3 -17   2       42.48       43.39      3.55 o 
  -2 -17   2       11.59       10.34      3.11 o 
  -1 -17   2      100.96      110.48      5.11 o 
   0 -17   2       17.30       18.64      3.35 o 
   1 -17   2        1.86        0.87      3.64 o 
   2 -17   2        0.06        2.94      2.86 o 
  -4 -16   2        2.59        3.99      3.18 o 
  -3 -16   2        0.93        0.74      2.87 o 
  -2 -16   2      441.09      458.10     15.48 o 
  -1 -16   2       20.84       19.92      2.90 o 
   0 -16   2       63.90       55.70      3.18 o 
   1 -16   2       26.09       25.22      2.81 o 
   2 -16   2      114.52      123.33      5.46 o 
   3 -16   2       12.21       11.47      3.26 o 
  -5 -15   2       73.97       62.05      4.65 o 
  -4 -15   2        0.00        0.33      2.96 o 
  -3 -15   2       62.22       60.19      3.24 o 
  -2 -15   2        0.26        0.50      2.45 o 
  -1 -15   2        9.20        9.43      3.20 o 
   0 -15   2        5.47        7.33      2.62 o 
   1 -15   2        0.23        1.38      2.59 o 
   2 -15   2        2.86        3.13      2.97 o 
   3 -15   2        0.08        2.13      2.64 o 
  -5 -14   2        2.61        2.80      3.59 o 
  -4 -14   2      225.91      219.51      6.98 o 
  -3 -14   2        0.59        1.69      2.88 o 
  -2 -14   2       29.15       36.69      2.93 o 
  -1 -14   2        0.56        2.33      2.75 o 
   0 -14   2        1.06        3.31      2.74 o 
   1 -14   2        1.67        2.13      2.39 o 
   2 -14   2      218.42      212.89      6.91 o 
   3 -14   2        3.87        3.86      2.87 o 
   4 -14   2       19.79       21.04      3.49 o 
  -5 -13   2        8.73        7.13      3.35 o 
  -4 -13   2        4.68        5.98      2.75 o 
  -3 -13   2      442.37      436.07     14.14 o 
  -2 -13   2        5.78        5.87      2.37 o 
  -1 -13   2      242.72      223.72      4.54 o 
   0 -13   2       14.29       21.08      2.68 o 
   1 -13   2      744.76      832.02     18.77 o 
   2 -13   2        6.58        8.66      2.43 o 
   3 -13   2     1454.39     1350.14     14.57 o 
   4 -13   2       12.19       12.47      3.02 o 
  -6 -12   2       15.18       11.08      3.28 o 
  -5 -12   2        5.06        6.83      2.96 o 
  -4 -12   2      165.26      170.99      4.38 o 
  -3 -12   2       35.66       34.13      2.95 o 
  -2 -12   2       51.00       48.05      3.00 o 
  -1 -12   2        2.22        4.90      2.73 o 
   0 -12   2       97.69      103.53      5.14 o 
   1 -12   2        0.22        8.12      3.34 o 
   2 -12   2       62.72       70.19      3.01 o 
   3 -12   2       17.08       16.42      3.06 o 
   4 -12   2        0.02        2.46      3.00 o 
   5 -12   2       38.89       38.45      4.34 o 
  -6 -11   2        5.59        6.27      3.94 o 
  -5 -11   2      428.91      420.85      8.82 o 
  -4 -11   2        0.45        1.41      2.89 o 
  -3 -11   2       86.88       73.89      4.24 o 
  -2 -11   2      120.73      116.32      3.31 o 
  -1 -11   2       94.28       69.12      3.15 o 
   0 -11   2        4.38        4.69      3.01 o 
   1 -11   2      118.25      136.38      4.67 o 
   2 -11   2        2.53        4.51      2.12 o 
   3 -11   2       38.32       42.44      2.80 o 
   4 -11   2      101.64      101.45      4.69 o 
   5 -11   2       51.99       56.71      4.01 o 
  -6 -10   2       17.16       13.48      3.49 o 
  -5 -10   2       21.28       22.50      3.06 o 
  -4 -10   2      107.74       98.77      3.50 o 
  -3 -10   2      361.85      345.85      5.83 o 
  -2 -10   2      885.39      806.33      8.94 o 
  -1 -10   2        1.52        2.68      2.49 o 
   0 -10   2     2733.03     2704.25     72.43 o 
   1 -10   2       25.41       26.33      2.17 o 
   2 -10   2     3662.63     3835.66     61.68 o 
   3 -10   2       74.96       77.85      2.86 o 
   4 -10   2      223.60      236.37      4.98 o 
   5 -10   2       11.54       13.85      3.88 o 
  -6  -9   2       51.03       59.73      4.28 o 
  -5  -9   2       82.90       89.34      3.75 o 
  -4  -9   2      201.92      189.38      4.21 o 
  -3  -9   2        2.12        3.10      2.55 o 
  -2  -9   2       52.56       55.03      3.83 o 
  -1  -9   2      507.48      447.06      7.31 o 
   0  -9   2       32.23       41.37      2.50 o 
   1  -9   2      306.14      274.85      4.62 o 
   2  -9   2       29.25       26.23      2.71 o 
   3  -9   2       17.73       18.63      2.63 o 
   4  -9   2       53.99       56.96      3.44 o 
   5  -9   2        5.30        8.48      3.52 o 
   6  -9   2        1.38        2.11      4.57 o 
  -6  -8   2      433.45      409.05      9.96 o 
  -5  -8   2        0.01        0.79      3.29 o 
  -4  -8   2      834.61      819.53      8.91 o 
  -3  -8   2      292.20      292.60      4.54 o 
  -2  -8   2      978.27      786.87      6.56 o 
  -1  -8   2        0.07        1.27      2.27 o 
   0  -8   2       12.96       25.31      2.58 o 
   1  -8   2        8.59       13.83      2.52 o 
   2  -8   2      204.04      212.43      3.74 o 
   3  -8   2      220.29      225.67      8.05 o 
   4  -8   2      189.88      199.92      5.73 o 
   5  -8   2       23.05       23.77      3.61 o 
   6  -8   2        9.65        9.66      3.88 o 
  -7  -7   2       54.09       41.36      4.68 o 
  -6  -7   2       37.28       36.82      3.85 o 
  -5  -7   2       16.55       21.49      3.09 o 
  -4  -7   2      654.39      638.39      8.07 o 
  -3  -7   2     1803.51     1738.81     23.94 o 
  -2  -7   2       21.09       16.77      2.64 o 
  -1  -7   2     4253.15     4383.83     72.24 o 
   0  -7   2       17.52       21.16      2.45 o 
   1  -7   2     5600.97     5398.15    199.37 o 
   2  -7   2      465.81      488.49     18.98 o 
   3  -7   2      298.81      314.45     10.23 o 
   4  -7   2       10.70        9.94      2.72 o 
   5  -7   2       30.04       38.33      3.86 o 
   6  -7   2       26.35       22.17      3.53 o 
  -7  -6   2       44.83       40.16      5.13 o 
  -6  -6   2       16.12       19.26      3.69 o 
  -5  -6   2      207.92      208.76      4.56 o 
  -4  -6   2        0.11       -0.49      2.88 o 
  -3  -6   2      109.37       99.35      3.44 o 
  -2  -6   2      481.27      440.75     10.87 o 
  -1  -6   2        5.08        4.59      2.87 o 
   0  -6   2      360.84      284.46     10.97 o 
   1  -6   2      612.42      591.26     20.14 o 
   2  -6   2       77.20       73.97      3.17 o 
   3  -6   2      251.65      235.05      5.25 o 
   4  -6   2        6.82        7.98      3.15 o 
   5  -6   2      109.36      105.85      4.06 o 
   6  -6   2        3.46        4.10      3.37 o 
  -7  -5   2      247.55      207.31      7.63 o 
  -6  -5   2        0.08        0.69      4.00 o 
  -5  -5   2     1318.42     1246.06     23.93 o 
  -4  -5   2      366.94      363.20      7.27 o 
  -3  -5   2     1627.46     1349.23     36.64 o 
  -2  -5   2        6.04        2.86      2.88 o 
  -1  -5   2     1029.72      837.32     27.02 o 
   0  -5   2       53.05       52.34      3.17 o 
   1  -5   2     1918.23     1796.61     10.58 o 
   2  -5   2      719.60      687.39     30.47 o 
   3  -5   2       31.84       31.41      2.81 o 
   4  -5   2      342.22      322.93     20.90 o 
   5  -5   2       85.38       84.31      3.73 o 
   6  -5   2        5.39        2.43      3.18 o 
  -7  -4   2        6.37        5.28      3.35 o 
  -6  -4   2      161.02      171.73      7.46 o 
  -5  -4   2      451.93      443.35      8.23 o 
  -4  -4   2     1500.51     1349.78     15.42 o 
  -3  -4   2        2.46        4.67      2.88 o 
  -2  -4   2     2100.10     2192.34     21.47 o 
  -1  -4   2       69.03       62.62      3.41 o 
   0  -4   2    15356.03    12838.84     75.13 o 
   1  -4   2     1028.67      937.84     47.25 o 
   2  -4   2       87.60       85.27      2.99 o 
   3  -4   2       82.60       76.22      3.82 o 
   4  -4   2      578.27      618.45     15.22 o 
   5  -4   2        9.62       12.13      2.71 o 
   6  -4   2        7.35       10.54      2.97 o 
  -7  -3   2        4.56        5.28      3.09 o 
  -6  -3   2      101.01      102.35      5.27 o 
  -5  -3   2       12.49       19.72      3.65 o 
  -4  -3   2       71.31       61.74      3.91 o 
  -3  -3   2      160.43      146.35      4.17 o 
  -2  -3   2      161.37      170.53      5.02 o 
  -1  -3   2       21.02       19.94      3.38 o 
   0  -3   2       51.45       46.93      3.45 o 
   1  -3   2     1002.04      904.36     11.44 o 
   2  -3   2       30.45       19.92      2.88 o 
   3  -3   2      890.12      799.07     21.90 o 
   4  -3   2      284.46      291.06      6.72 o 
   5  -3   2       10.84       15.54      2.74 o 
   6  -3   2        0.28        2.78      2.89 o 
   7  -3   2       75.27       70.24      4.27 o 
  -7  -2   2        0.01        0.90      3.54 o 
  -6  -2   2      921.02      862.31     12.87 o 
  -5  -2   2      173.76      173.24      3.64 o 
  -4  -2   2      700.00      596.24     11.83 o 
  -3  -2   2        2.12        1.09      2.76 o 
  -2  -2   2      728.25      635.87     15.70 o 
  -1  -2   2        0.20        4.17      2.85 o 
   0  -2   2     9085.23     6877.73    365.27 o 
   1  -2   2      166.56      150.56      5.18 o 
   2  -2   2      581.07      553.32      7.39 o 
   3  -2   2      149.28      116.67      3.78 o 
   4  -2   2      425.49      428.40      5.13 o 
   5  -2   2       71.96       66.94      3.08 o 
   6  -2   2       94.50       94.21      3.23 o 
   7  -2   2       24.41       20.26      3.94 o 
  -7  -1   2      139.79      147.61      5.15 o 
  -6  -1   2      143.13      143.60      3.72 o 
  -5  -1   2     1001.23      945.27     19.31 o 
  -4  -1   2       30.13       22.38      3.47 o 
  -3  -1   2     1190.17     1401.40     17.02 o 
  -2  -1   2     1859.96     1694.83     14.41 o 
  -1  -1   2     8913.90     7582.15    102.98 o 
   0  -1   2       10.59        8.82      3.29 o 
   1  -1   2        0.12        2.23      4.24 o 
   2  -1   2       17.19       17.53      3.35 o 
   3  -1   2     1273.92     1299.75     13.33 o 
   4  -1   2        5.71        8.05      2.27 o 
   5  -1   2      105.52      107.72      3.49 o 
   6  -1   2        8.33        6.82      2.88 o 
   7  -1   2      168.65      165.29      4.77 o 
  -7   0   2       13.52       16.12      4.07 o 
  -6   0   2       17.98       19.64      2.94 o 
  -5   0   2      100.92      103.77      3.25 o 
  -4   0   2       15.46       16.91      2.33 o 
  -3   0   2     1462.22     1596.38     25.52 o 
  -2   0   2     1045.03     1009.38     12.75 o 
  -1   0   2       15.71       11.91      3.48 o 
   1   0   2      209.69      176.24      5.48 o 
   2   0   2     1751.17     1512.29     35.36 o 
   3   0   2      120.59      121.53      4.29 o 
   4   0   2      145.81      142.12      6.88 o 
   5   0   2       20.00       19.74      2.75 o 
   6   0   2      163.40      171.84      4.05 o 
   7   0   2       58.76       58.42      4.41 o 
  -7   1   2      313.89      277.42      8.44 o 
  -6   1   2       19.17       18.32      3.62 o 
  -5   1   2       55.93       50.59      3.07 o 
  -4   1   2      108.47      107.17      3.18 o 
  -3   1   2      274.75      263.28      4.31 o 
  -2   1   2      135.29      133.60      4.96 o 
  -1   1   2     9728.60     8075.41    152.57 o 
   0   1   2        6.69        6.99      7.95 o 
   1   1   2     9398.98     7690.26    439.02 o 
   2   1   2       32.95       34.70      3.21 o 
   3   1   2       77.46       86.17      3.69 o 
   4   1   2       19.59       22.18      3.58 o 
   5   1   2      130.39      125.05      5.04 o 
   6   1   2       46.86       50.72      3.22 o 
   7   1   2       12.08        9.40      3.40 o 
  -7   2   2        7.02        7.74      3.38 o 
  -6   2   2      416.89      407.90      9.26 o 
  -5   2   2       61.21       57.85      3.01 o 
  -4   2   2        5.28       17.86      2.57 o 
  -3   2   2      778.87      808.74     22.05 o 
  -2   2   2     1347.05     1392.13     53.20 o 
  -1   2   2       29.14       25.08      3.22 o 
   0   2   2     5541.07     4663.65     51.95 o 
   1   2   2     1688.98     1544.32     31.51 o 
   2   2   2     1741.22     1621.10     16.59 o 
   3   2   2      801.74      806.85     17.55 o 
   4   2   2      162.27      181.34      4.78 o 
   5   2   2        0.96        0.87      3.58 o 
   6   2   2      136.06      132.45      4.04 o 
   7   2   2       23.62       19.64      3.02 o 
  -7   3   2       28.37       24.70      4.31 o 
  -6   3   2       28.89       27.31      3.79 o 
  -5   3   2      181.29      187.23      7.45 o 
  -4   3   2      317.77      329.39      7.71 o 
  -3   3   2     1054.20     1062.88     30.99 o 
  -2   3   2       38.59       36.36      2.69 o 
  -1   3   2      442.74      406.48     13.77 o 
   0   3   2        0.22        0.75      2.23 o 
   1   3   2    10328.89     9266.11    119.84 o 
   2   3   2        7.27        4.59      2.41 o 
   3   3   2       64.71       64.14      3.49 o 
   4   3   2        4.62        6.30      2.55 o 
   5   3   2      537.95      543.86      6.90 o 
   6   3   2       53.30       55.86      3.51 o 
   7   3   2      231.93      228.55      9.89 o 
  -6   4   2        2.29        4.36      3.54 o 
  -5   4   2       23.10       24.97      2.64 o 
  -4   4   2       14.41       20.31      3.05 o 
  -3   4   2        4.60        7.14      2.63 o 
  -2   4   2     2298.16     2332.98     33.96 o 
  -1   4   2     3229.67     3107.99     82.69 o 
   0   4   2    19721.61    15161.07    248.06 o 
   1   4   2     2086.12     1883.81     71.27 o 
   2   4   2       71.29       85.50      3.70 o 
   3   4   2      392.35      410.36      5.57 o 
   4   4   2      182.60      201.89      7.41 o 
   5   4   2       80.82       81.55      3.67 o 
   6   4   2       26.91       27.90      3.60 o 
   7   4   2        2.13        2.67      3.73 o 
  -6   5   2       68.99       68.83      3.44 o 
  -5   5   2        2.41        4.44      3.08 o 
  -4   5   2      110.01      122.46      3.97 o 
  -3   5   2      164.41      136.44      3.22 o 
  -2   5   2      187.63      191.72      5.84 o 
  -1   5   2     5320.05     4972.09     87.10 o 
   0   5   2       15.93       13.31      2.73 o 
   1   5   2      257.31      258.60      5.84 o 
   2   5   2      777.86      772.93      9.56 o 
   3   5   2       33.40       27.38      2.80 o 
   4   5   2      151.17      171.80      3.93 o 
   5   5   2       24.33       21.28      2.93 o 
   6   5   2       44.98       41.03      3.75 o 
   7   5   2       61.06       56.99      5.11 o 
  -6   6   2       76.98       77.50      4.24 o 
  -5   6   2       69.08       73.79      5.08 o 
  -4   6   2     1355.75     1380.27     11.19 o 
  -3   6   2       50.87       51.81      2.59 o 
  -2   6   2      675.77      724.93     16.11 o 
  -1   6   2      992.20      972.89     14.91 o 
   0   6   2     1786.96     1625.24     25.46 o 
   1   6   2      537.52      507.13      5.68 o 
   2   6   2       45.59       57.95      2.96 o 
   3   6   2      106.10      118.48      3.58 o 
   4   6   2      555.57      586.65      8.35 o 
   5   6   2       87.45       97.34      3.87 o 
   6   6   2      416.74      396.30      6.88 o 
   7   6   2       35.08       37.51      4.38 o 
  -6   7   2       29.96       31.53      3.11 o 
  -5   7   2        5.25        5.51      3.02 o 
  -4   7   2      105.62      100.29      4.14 o 
  -3   7   2      116.15      130.70      3.73 o 
  -2   7   2      800.66      812.00     23.87 o 
  -1   7   2     1734.54     1626.80     16.11 o 
   0   7   2       49.23       52.94      2.70 o 
   1   7   2      173.94      169.72      3.66 o 
   2   7   2      433.71      446.07      8.30 o 
   3   7   2      435.48      436.87     11.39 o 
   4   7   2      121.77      131.40      4.05 o 
   5   7   2      593.36      622.69     13.61 o 
   6   7   2       45.57       42.40      3.25 o 
   7   7   2       73.58       72.07      5.39 o 
  -6   8   2       10.26       13.33      4.06 o 
  -5   8   2       39.59       34.75      3.35 o 
  -4   8   2       29.78       27.41      3.29 o 
  -3   8   2        2.60        6.35      2.65 o 
  -2   8   2     1940.77     1904.13     36.84 o 
  -1   8   2      146.50      151.63      3.10 o 
   0   8   2        6.30       11.21      2.19 o 
   1   8   2      632.44      605.08     11.74 o 
   2   8   2      139.69      128.39      3.25 o 
   3   8   2      114.50      122.94      3.63 o 
   4   8   2      215.79      252.23      5.56 o 
   5   8   2       34.90       37.12      3.29 o 
   6   8   2       56.48       50.13      3.73 o 
  -6   9   2        0.20        1.85      3.43 o 
  -5   9   2      265.99      262.59      5.50 o 
  -4   9   2       58.32       52.51      2.88 o 
  -3   9   2     1191.28     1259.78     26.07 o 
  -2   9   2      409.79      423.96      6.91 o 
  -1   9   2      459.69      488.81      6.20 o 
   0   9   2       14.32        9.80      2.46 o 
   1   9   2       43.93       38.24      2.30 o 
   2   9   2        1.39        5.24      2.89 o 
   3   9   2      275.49      269.76      7.40 o 
   4   9   2        0.95        3.51      2.94 o 
   5   9   2      519.21      515.67     14.63 o 
   6   9   2      133.34      126.98      4.28 o 
  -5  10   2        3.68        6.09      3.31 o 
  -4  10   2       64.41       57.11      3.01 o 
  -3  10   2      379.51      413.53      9.57 o 
  -2  10   2       62.68       63.73      2.77 o 
  -1  10   2        0.14        2.73      2.24 o 
   0  10   2      106.62      113.29      3.27 o 
   1  10   2       45.00       51.83      2.57 o 
   2  10   2      783.05      788.19     11.84 o 
   3  10   2        0.09        1.45      2.56 o 
   4  10   2     1065.27     1077.48     38.59 o 
   5  10   2       85.07       88.27      4.20 o 
   6  10   2      155.32      151.60      9.06 o 
  -5  11   2        6.03        5.11      4.42 o 
  -4  11   2       28.46       30.70      2.96 o 
  -3  11   2      268.00      276.61      4.30 o 
  -2  11   2        1.86        3.09      2.32 o 
  -1  11   2        1.64        4.49      2.20 o 
   0  11   2       25.77       26.77      2.26 o 
   1  11   2      490.51      482.17     11.75 o 
   2  11   2       16.01       15.70      2.47 o 
   3  11   2      255.46      273.04      6.13 o 
   4  11   2       17.46       19.38      2.78 o 
   5  11   2       26.00       22.77      3.37 o 
   6  11   2      138.81      123.04      4.48 o 
  -5  12   2        6.85        4.25      3.57 o 
  -4  12   2      278.26      276.61     10.84 o 
  -3  12   2      201.02      208.15      5.96 o 
  -2  12   2        1.15        2.46      2.09 o 
  -1  12   2       95.86       98.05      2.86 o 
   0  12   2       70.38       66.45      3.25 o 
   1  12   2       20.98       24.42      2.87 o 
   2  12   2      170.60      169.83      4.38 o 
   3  12   2        1.02        4.98      2.87 o 
   4  12   2      289.07      290.99      8.37 o 
   5  12   2      208.30      196.75      7.21 o 
   6  12   2        0.71        4.79      4.05 o 
  -4  13   2       23.97       24.99      3.05 o 
  -3  13   2      143.41      151.08      4.14 o 
  -2  13   2        2.18        1.81      2.90 o 
  -1  13   2        8.34       11.25      2.73 o 
   0  13   2       35.14       33.91      3.35 o 
   1  13   2      316.73      340.09     13.34 o 
   2  13   2        1.16        3.10      2.62 o 
   3  13   2      804.94      863.70     14.84 o 
   4  13   2      104.76      108.66      4.57 o 
   5  13   2      140.36      141.58      4.49 o 
  -4  14   2        7.58       11.30      2.89 o 
  -3  14   2        0.13       -0.35      2.87 o 
  -2  14   2       40.70       45.36      3.31 o 
  -1  14   2       36.83       35.12      2.87 o 
   0  14   2      171.25      182.94      3.99 o 
   1  14   2        0.01        0.70      2.53 o 
   2  14   2      178.97      187.02      4.03 o 
   3  14   2       10.28        9.82      3.04 o 
   4  14   2       25.23       23.94      3.06 o 
   5  14   2      124.93      105.66      3.79 o 
  -3  15   2        0.16        2.95      2.57 o 
  -2  15   2        2.45        5.38      2.49 o 
  -1  15   2       40.69       42.40      2.50 o 
   0  15   2        0.48        2.02      3.12 o 
   1  15   2       27.98       28.47      3.22 o 
   2  15   2        0.29        1.19      2.88 o 
   3  15   2       71.57       82.65      4.67 o 
   4  15   2      147.28      144.30      4.22 o 
   5  15   2       74.37       77.34      5.67 o 
  -3  16   2        1.21        4.30      2.80 o 
  -2  16   2       11.82       11.51      2.46 o 
  -1  16   2        9.24       11.50      2.86 o 
   0  16   2       91.68       96.45      4.33 o 
   1  16   2        3.27        2.91      3.16 o 
   2  16   2      266.38      276.83      4.71 o 
   3  16   2       50.30       48.86      3.62 o 
   4  16   2       27.29       28.34      3.50 o 
  -2  17   2        5.33        4.32      3.20 o 
  -1  17   2       82.56       80.85      4.03 o 
   0  17   2        1.42        3.60      3.17 o 
   1  17   2       36.60       43.05      3.57 o 
   2  17   2        1.18        2.63      3.31 o 
   3  17   2       39.70       37.45      3.51 o 
   4  17   2       43.14       33.78      3.79 o 
  -1  18   2       11.60       10.28      4.03 o 
   0  18   2        3.08        0.95      2.91 o 
   1  18   2        0.00        1.84      2.98 o 
   2  18   2        0.05        1.27      3.27 o 
   3  18   2       39.86       34.42      3.73 o 
   0  19   2        0.49        1.43      3.17 o 
   1  19   2       27.39       23.29      3.46 o 
  -2 -18   3       19.00       16.98      3.54 o 
  -1 -18   3        0.02        1.66      3.10 o 
   0 -18   3       35.93       33.44      3.25 o 
   1 -18   3        0.02        2.51      3.44 o 
  -3 -17   3        3.40        7.72      3.08 o 
  -2 -17   3       56.18       51.33      3.85 o 
  -1 -17   3      503.52      473.42     16.14 o 
   0 -17   3        0.64        3.68      3.13 o 
   1 -17   3      104.27      100.07      3.85 o 
   2 -17   3       19.59       17.08      3.36 o 
  -4 -16   3       58.96       62.77      6.01 o 
  -3 -16   3       75.50       66.69      3.40 o 
  -2 -16   3       49.99       47.82      3.80 o 
  -1 -16   3       54.34       54.06      3.50 o 
   0 -16   3        7.93        7.74      3.13 o 
   1 -16   3        0.20        1.50      3.29 o 
   2 -16   3      203.68      180.55      7.97 o 
   3 -16   3       27.07       27.11      3.60 o 
  -4 -15   3       44.76       42.10      3.29 o 
  -3 -15   3      148.17      145.89      4.65 o 
  -2 -15   3        5.52        6.78      3.49 o 
  -1 -15   3      232.58      235.98      5.63 o 
   0 -15   3        1.04        2.98      2.65 o 
   1 -15   3      315.94      303.27      9.91 o 
   2 -15   3      100.69      101.78      4.56 o 
   3 -15   3        8.87        9.29      2.63 o 
  -5 -14   3        2.01        1.15      3.30 o 
  -4 -14   3        6.87        9.80      3.01 o 
  -3 -14   3       79.16       81.92      3.34 o 
  -2 -14   3     1793.33     1701.26     50.02 o 
  -1 -14   3        0.83        2.40      2.87 o 
   0 -14   3       55.96       71.92      3.29 o 
   1 -14   3       22.43       24.74      2.29 o 
   2 -14   3      423.75      434.08      9.26 o 
   3 -14   3       28.62       28.86      2.99 o 
   4 -14   3        8.18       10.49      3.39 o 
  -5 -13   3       23.46       26.14      3.52 o 
  -4 -13   3      190.68      170.11      9.38 o 
  -3 -13   3      172.18      161.05      3.94 o 
  -2 -13   3       57.26       57.18      3.18 o 
  -1 -13   3        7.23       13.88      3.40 o 
   0 -13   3        0.00        0.07      2.12 o 
   1 -13   3      715.43      670.29     14.30 o 
   2 -13   3       57.72       57.01      2.96 o 
   3 -13   3      125.47      136.41      4.33 o 
   4 -13   3        0.27        1.22      3.61 o 
  -6 -12   3      127.55      125.27      6.45 o 
  -5 -12   3      137.97      128.69      4.90 o 
  -4 -12   3      158.10      163.61      9.23 o 
  -3 -12   3       11.04       14.12      3.20 o 
  -2 -12   3      962.49      902.01     16.33 o 
  -1 -12   3       14.24       15.01      2.98 o 
   0 -12   3     1049.33     1035.79     16.78 o 
   1 -12   3      122.31      116.94      5.52 o 
   2 -12   3       36.40       35.56      2.37 o 
   3 -12   3       13.79       14.88      3.11 o 
   4 -12   3        0.19        0.09      3.02 o 
   5 -12   3       10.50       14.91      4.13 o 
  -6 -11   3        7.01        5.70      3.23 o 
  -5 -11   3      120.23      147.53      4.50 o 
  -4 -11   3      212.08      217.20      4.51 o 
  -3 -11   3     3183.42     3141.58     52.17 o 
  -2 -11   3       58.20       56.51      3.09 o 
  -1 -11   3        3.29        3.83      2.34 o 
   0 -11   3        7.50        9.45      2.86 o 
   1 -11   3      509.59      619.63     14.31 o 
   2 -11   3       84.05       91.10      5.73 o 
   3 -11   3       27.34       28.22      3.26 o 
   4 -11   3       20.68       22.51      3.20 o 
   5 -11   3        6.41        4.80      3.90 o 
  -6 -10   3       32.32       27.73      3.75 o 
  -5 -10   3      194.21      211.86      5.17 o 
  -4 -10   3      165.04      185.99      4.17 o 
  -3 -10   3       22.22       24.11      2.89 o 
  -2 -10   3      124.28      115.18      3.23 o 
  -1 -10   3        1.66       -0.29      2.24 o 
   0 -10   3     1073.47     1060.03     41.03 o 
   1 -10   3       23.42       28.32      2.49 o 
   2 -10   3       82.21       80.61      5.08 o 
   3 -10   3       18.52       23.21      2.91 o 
   4 -10   3       86.21       84.85      3.83 o 
   5 -10   3        1.24        1.80      3.21 o 
  -6  -9   3       54.21       56.32      3.80 o 
  -5  -9   3      113.03      130.51      6.46 o 
  -4  -9   3      125.88      122.82      5.13 o 
  -3  -9   3      758.51      758.76     22.08 o 
  -2  -9   3       23.13       25.32      2.82 o 
  -1  -9   3     2041.94     1941.96     32.14 o 
   0  -9   3       40.54       34.35      2.65 o 
   1  -9   3       31.56       39.83      2.57 o 
   2  -9   3       54.06       49.04      2.64 o 
   3  -9   3       73.64       75.67      3.04 o 
   4  -9   3        4.76        4.52      2.93 o 
   5  -9   3        0.23        1.50      3.66 o 
   6  -9   3        4.20        3.81      3.59 o 
  -6  -8   3      212.49      270.34     14.73 o 
  -5  -8   3      166.13      170.54      4.23 o 
  -4  -8   3     2615.96     2480.26     50.60 o 
  -3  -8   3       50.67       56.66      2.83 o 
  -2  -8   3      368.79      265.36      7.26 o 
  -1  -8   3        3.92        3.06      2.36 o 
   0  -8   3      199.64      278.98      4.89 o 
   1  -8   3       73.87       65.90      2.87 o 
   2  -8   3      537.34      524.14      8.81 o 
   3  -8   3       90.96       94.65      3.12 o 
   4  -8   3       16.65       22.66      4.34 o 
   5  -8   3        1.94        3.22      2.99 o 
   6  -8   3       66.92       56.44      4.08 o 
  -6  -7   3       76.41       76.01      4.42 o 
  -5  -7   3      136.45      152.71      4.09 o 
  -4  -7   3      139.83      139.54      3.79 o 
  -3  -7   3      267.15      260.62      9.97 o 
  -2  -7   3        5.13        6.19      2.50 o 
  -1  -7   3      379.91      389.85      7.55 o 
   0  -7   3        0.03        0.95      1.84 o 
   1  -7   3       10.79       13.78      3.03 o 
   2  -7   3      341.05      356.81     11.45 o 
   3  -7   3      224.95      234.62      4.10 o 
   4  -7   3        1.05       -0.33      3.45 o 
   5  -7   3      139.44      141.15      7.27 o 
   6  -7   3      101.51       91.18      7.00 o 
  -7  -6   3       17.51       19.26      4.34 o 
  -6  -6   3       23.37       23.87      3.43 o 
  -5  -6   3      180.18      179.40      5.32 o 
  -4  -6   3      224.13      261.11      6.76 o 
  -3  -6   3        6.68        3.11      2.91 o 
  -2  -6   3     2624.25     2744.53     59.99 o 
  -1  -6   3       31.76       33.68      3.28 o 
   0  -6   3      129.01       99.17      3.22 o 
   1  -6   3      483.92      476.75     20.89 o 
   2  -6   3      412.38      357.65      5.20 o 
   3  -6   3       53.90       49.08      3.62 o 
   4  -6   3      228.19      211.23      4.87 o 
   5  -6   3        6.74        9.40      3.31 o 
   6  -6   3       14.48       19.88      3.54 o 
  -7  -5   3      157.20      168.82      4.37 o 
  -6  -5   3      111.51      117.17      8.32 o 
  -5  -5   3     1540.19     1566.01     24.93 o 
  -4  -5   3      124.49      125.09      3.37 o 
  -3  -5   3      470.13      388.65      5.35 o 
  -2  -5   3        7.91        9.29      2.54 o 
  -1  -5   3       94.02       79.25      3.10 o 
   0  -5   3       79.05       65.68      3.27 o 
   1  -5   3     4153.89     3734.14     86.61 o 
   2  -5   3      513.26      511.47     24.37 o 
   3  -5   3      107.37       96.88      3.63 o 
   4  -5   3      103.98      107.90      4.21 o 
   5  -5   3       16.37       18.33      2.78 o 
   6  -5   3      100.33       94.14      3.56 o 
  -7  -4   3       33.04       31.65      3.49 o 
  -6  -4   3       29.85       33.74      3.10 o 
  -5  -4   3      228.94      213.38      5.06 o 
  -4  -4   3      401.89      403.84      9.06 o 
  -3  -4   3       54.87       60.69      3.31 o 
  -2  -4   3       40.64       40.79      3.50 o 
  -1  -4   3       93.37       90.32      3.50 o 
   0  -4   3     1000.89      952.63     41.97 o 
   1  -4   3      676.41      600.09      6.49 o 
   2  -4   3     1636.08     1692.92     67.57 o 
   3  -4   3       13.06       13.76      2.68 o 
   4  -4   3       78.86       83.78      3.75 o 
   5  -4   3      152.39      156.50      4.31 o 
   6  -4   3      394.64      400.22     12.85 o 
  -7  -3   3       16.24       13.90      3.15 o 
  -6  -3   3      104.25      101.27      4.98 o 
  -5  -3   3        0.12        3.28      3.07 o 
  -4  -3   3        9.46        9.76      3.32 o 
  -3  -3   3      734.73      734.52      7.45 o 
  -2  -3   3      151.94      118.23      4.12 o 
  -1  -3   3     1211.94     1177.67     25.62 o 
   0  -3   3       41.29       37.73      3.19 o 
   1  -3   3      690.86      586.14     16.80 o 
   2  -3   3       58.38       68.86      3.72 o 
   3  -3   3      488.86      472.33     21.66 o 
   4  -3   3       10.52        9.13      2.54 o 
   5  -3   3      543.81      530.20      6.53 o 
   6  -3   3       65.09       70.07      3.75 o 
   7  -3   3      138.18      109.53      5.40 o 
  -7  -2   3       14.98       15.24      3.40 o 
  -6  -2   3      477.00      448.51      7.12 o 
  -5  -2   3      161.76      151.98      3.50 o 
  -4  -2   3      106.11       81.89      5.03 o 
  -3  -2   3       45.71       42.76      3.81 o 
  -2  -2   3     1966.31     2012.52     29.46 o 
  -1  -2   3       50.28       43.14      3.69 o 
   0  -2   3     7054.68     6024.24     51.08 o 
   1  -2   3       50.23       44.52      3.57 o 
   2  -2   3      282.52      263.04      5.39 o 
   3  -2   3        3.31        1.81      2.13 o 
   4  -2   3      165.07      169.47      5.01 o 
   5  -2   3      782.36      792.66     22.71 o 
   6  -2   3       21.05       22.17      3.25 o 
   7  -2   3        6.78        8.15      3.68 o 
  -7  -1   3        0.14        0.11      3.63 o 
  -6  -1   3      141.40      141.71      6.94 o 
  -5  -1   3      288.44      295.33      5.84 o 
  -4  -1   3       19.24       21.88      2.39 o 
  -3  -1   3      862.14      920.24      9.46 o 
  -2  -1   3      120.57      124.95      5.13 o 
  -1  -1   3     3402.81     3135.90     27.55 o 
   0  -1   3        0.09        3.20      2.85 o 
   1  -1   3      602.47      573.05     15.67 o 
   2  -1   3      152.38      163.87      4.71 o 
   3  -1   3       32.97       43.94      3.73 o 
   4  -1   3      517.28      512.66     11.94 o 
   5  -1   3      212.42      225.62      4.16 o 
   6  -1   3       33.05       34.91      3.92 o 
   7  -1   3        1.50        4.53      4.04 o 
  -7   0   3       13.97       14.56      3.70 o 
  -6   0   3       90.35       93.52      4.76 o 
  -5   0   3       27.68       26.79      2.92 o 
  -4   0   3        1.21        2.29      2.37 o 
  -3   0   3      100.23      147.27      3.77 o 
  -2   0   3     2744.11     2627.30     37.74 o 
  -1   0   3       51.30       45.75      4.46 o 
   0   0   3     3516.75     2763.63     44.07 o 
   1   0   3        3.61        4.31      2.45 o 
   2   0   3     1315.18     1193.95     33.77 o 
   3   0   3        0.01       -0.51      2.82 o 
   4   0   3      450.36      474.76      7.62 o 
   5   0   3      322.66      322.84      7.15 o 
   6   0   3     1081.72     1086.67     17.37 o 
   7   0   3        3.27        6.73      3.28 o 
  -7   1   3       93.24       84.23      6.07 o 
  -6   1   3       81.61       81.43      4.10 o 
  -5   1   3        4.10        3.96      2.74 o 
  -4   1   3        2.85        2.46      2.38 o 
  -3   1   3      718.52      703.78     13.09 o 
  -2   1   3      122.02      110.47      3.67 o 
  -1   1   3     7053.40     6158.98     80.03 o 
   0   1   3        3.62        5.38      2.89 o 
   1   1   3      419.24      409.48      7.96 o 
   2   1   3       43.65       43.11      3.04 o 
   3   1   3      361.72      354.87     11.87 o 
   4   1   3      544.61      530.87     15.36 o 
   5   1   3      299.10      324.64      8.97 o 
   6   1   3        4.94        6.92      2.93 o 
   7   1   3       15.31       16.34      3.37 o 
  -7   2   3       45.26       37.95      4.05 o 
  -6   2   3       73.00       78.12      4.56 o 
  -5   2   3        8.24       10.09      3.04 o 
  -4   2   3      296.95      306.35      7.71 o 
  -3   2   3       16.19       24.54      3.51 o 
  -2   2   3     5659.44     5305.13     66.70 o 
  -1   2   3      648.86      601.91      9.02 o 
   0   2   3     4092.29     3527.09     66.72 o 
   1   2   3      469.03      393.07     21.18 o 
   2   2   3      774.82      736.73     10.95 o 
   3   2   3        8.03        7.30      3.04 o 
   4   2   3        5.42        8.83      2.84 o 
   5   2   3        9.21       11.24      3.37 o 
   6   2   3        1.48        3.90      3.59 o 
   7   2   3        4.54        7.60      3.61 o 
  -7   3   3       77.01       78.04      4.83 o 
  -6   3   3       10.43        9.20      3.19 o 
  -5   3   3       56.74       60.14      3.40 o 
  -4   3   3        3.95        4.97      2.84 o 
  -3   3   3     1960.58     1932.47     30.86 o 
  -2   3   3      950.09      908.17     11.96 o 
  -1   3   3     3240.16     3134.74     54.75 o 
   0   3   3        0.19        1.40      2.36 o 
   1   3   3      921.08      854.02      9.90 o 
   2   3   3       63.75       63.82      3.51 o 
   3   3   3      427.39      485.41      9.68 o 
   4   3   3      229.47      243.88      6.40 o 
   5   3   3     2165.71     2223.85     75.85 o 
   6   3   3        7.36        8.01      3.66 o 
   7   3   3      179.74      172.84     13.30 o 
  -6   4   3       29.36       33.86      3.73 o 
  -5   4   3        4.44        2.66      2.59 o 
  -4   4   3      298.92      314.86      5.62 o 
  -3   4   3      508.18      545.79     12.86 o 
  -2   4   3     1772.41     1588.54     24.57 o 
  -1   4   3     3103.35     2935.73     83.87 o 
   0   4   3     5902.69     5398.81     53.37 o 
   1   4   3     2323.03     2144.34     59.31 o 
   2   4   3      768.93      701.23     17.51 o 
   3   4   3      100.41       90.36      3.33 o 
   4   4   3      567.64      601.99     10.34 o 
   5   4   3       78.61       71.73      4.33 o 
   6   4   3        6.45       10.01      4.21 o 
   7   4   3       20.58       17.65      4.79 o 
  -6   5   3        0.52        4.85      3.18 o 
  -5   5   3      105.79      107.49      6.07 o 
  -4   5   3        0.09        1.78      3.05 o 
  -3   5   3      770.53      824.75     17.89 o 
  -2   5   3      730.77      807.55      8.73 o 
  -1   5   3     1670.25     1614.73     34.03 o 
   0   5   3       12.96       10.66      2.18 o 
   1   5   3      415.99      394.25      8.82 o 
   2   5   3       61.63       64.87      3.45 o 
   3   5   3      399.08      455.50      5.61 o 
   4   5   3      297.79      323.67      8.77 o 
   5   5   3       22.23       23.21      3.37 o 
   6   5   3       51.21       51.10      4.59 o 
   7   5   3        0.22       -0.36      3.98 o 
  -6   6   3       22.28       27.43      3.53 o 
  -5   6   3        3.97        4.77      3.86 o 
  -4   6   3      414.54      416.79      7.67 o 
  -3   6   3      113.37      106.06      2.88 o 
  -2   6   3     1478.87     1521.37     38.05 o 
  -1   6   3      284.45      284.85      6.79 o 
   0   6   3       18.79       20.64      2.34 o 
   1   6   3      458.50      440.75      5.28 o 
   2   6   3       65.32       62.70      2.98 o 
   3   6   3      584.82      616.62     15.18 o 
   4   6   3     3281.91     3355.32     64.11 o 
   5   6   3      126.20      127.70      3.65 o 
   6   6   3      305.70      326.77      9.71 o 
   7   6   3        6.90        8.14      4.72 o 
  -6   7   3        0.76        0.30      3.82 o 
  -5   7   3       25.18       24.64      3.59 o 
  -4   7   3       15.65       21.30      3.14 o 
  -3   7   3      345.62      348.80      5.67 o 
  -2   7   3     1229.72     1199.66      7.90 o 
  -1   7   3      944.97      915.79     32.35 o 
   0   7   3       37.65       40.44      2.36 o 
   1   7   3       28.32       28.29      2.54 o 
   2   7   3      156.50      164.41      3.77 o 
   3   7   3     1555.43     1670.03     33.54 o 
   4   7   3      274.41      279.65      8.75 o 
   5   7   3        3.59        2.02      2.96 o 
   6   7   3       71.34       70.74      3.57 o 
   7   7   3        0.48        1.04      4.33 o 
  -6   8   3        0.06        0.30      3.78 o 
  -5   8   3        7.01        5.52      3.44 o 
  -4   8   3      146.40      183.61     15.08 o 
  -3   8   3      207.44      206.90      4.75 o 
  -2   8   3      604.02      649.28     13.88 o 
  -1   8   3      327.91      338.19      8.76 o 
   0   8   3      283.56      214.53      4.33 o 
   1   8   3      838.14      856.90     14.80 o 
   2   8   3     1604.05     1685.35     12.12 o 
   3   8   3      292.44      306.04      5.19 o 
   4   8   3       12.27       10.61      3.01 o 
   5   8   3       48.29       44.19      3.19 o 
   6   8   3       32.17       40.89      3.58 o 
  -6   9   3        1.51        3.17      3.98 o 
  -5   9   3      246.16      241.43     12.99 o 
  -4   9   3       34.84       38.91      2.58 o 
  -3   9   3      177.06      189.94      5.35 o 
  -2   9   3      256.16      273.66      8.00 o 
  -1   9   3      170.93      184.79      4.80 o 
   0   9   3        0.05        2.22      2.16 o 
   1   9   3       64.97       67.58      2.69 o 
   2   9   3       86.53       94.85      4.39 o 
   3   9   3     2291.68     2392.95     47.62 o 
   4   9   3       25.28       26.58      3.05 o 
   5   9   3      129.32      141.59      5.08 o 
   6   9   3       21.43       25.29      3.28 o 
  -5  10   3       19.82       23.96      4.01 o 
  -4  10   3       50.78       54.27      3.12 o 
  -3  10   3      767.66      818.18     29.26 o 
  -2  10   3      234.01      246.75      7.88 o 
  -1  10   3       24.25       24.70      2.47 o 
   0  10   3      529.39      533.44      8.87 o 
   1  10   3      112.74      115.01      3.19 o 
   2  10   3      701.88      728.25      7.33 o 
   3  10   3       71.53       75.23      3.39 o 
   4  10   3       29.07       25.08      3.11 o 
   5  10   3       76.05       77.45      3.80 o 
   6  10   3       19.17       19.09      3.36 o 
  -5  11   3        3.60        3.00      3.48 o 
  -4  11   3      189.25      186.90      4.15 o 
  -3  11   3       78.39       76.10      3.35 o 
  -2  11   3       30.99       31.10      2.81 o 
  -1  11   3      300.63      291.03      6.75 o 
   0  11   3        1.27        1.85      2.31 o 
   1  11   3     1135.33     1177.75     25.22 o 
   2  11   3      105.78      107.71      2.97 o 
   3  11   3      118.28      122.12      3.57 o 
   4  11   3       42.25       40.67      3.20 o 
   5  11   3       90.07      100.34      4.28 o 
   6  11   3        1.27        1.29      3.24 o 
  -5  12   3       15.31        8.79      4.19 o 
  -4  12   3      149.77      155.96      5.44 o 
  -3  12   3      112.72      124.97      3.74 o 
  -2  12   3        8.59       10.47      2.39 o 
  -1  12   3       34.77       37.71      2.94 o 
   0  12   3      188.92      175.94      6.01 o 
   1  12   3       47.25       50.15      2.77 o 
   2  12   3      521.18      544.04      7.13 o 
   3  12   3       24.91       26.15      2.81 o 
   4  12   3        1.46        0.55      3.13 o 
   5  12   3       60.59       63.75      4.16 o 
   6  12   3       41.91       38.17      4.32 o 
  -4  13   3       80.66       80.30      3.48 o 
  -3  13   3        0.37        1.15      3.06 o 
  -2  13   3       27.99       28.17      2.51 o 
  -1  13   3       19.96       25.03      2.43 o 
   0  13   3        0.09        2.56      2.75 o 
   1  13   3      240.52      261.42      4.56 o 
   2  13   3       17.26       20.41      3.05 o 
   3  13   3      277.49      279.25      4.93 o 
   4  13   3      108.31      107.68      6.95 o 
   5  13   3       35.20       34.28      3.94 o 
  -4  14   3       25.43       19.87      3.07 o 
  -3  14   3       31.61       29.69      3.14 o 
  -2  14   3       37.84       45.40      2.92 o 
  -1  14   3        4.11        3.21      2.66 o 
   0  14   3      627.71      642.55     16.83 o 
   1  14   3        4.96        6.45      2.45 o 
   2  14   3       50.28       62.61      3.42 o 
   3  14   3       30.57       30.48      3.21 o 
   4  14   3      193.57      197.77      7.18 o 
   5  14   3        5.40        6.13      3.43 o 
  -3  15   3        1.50        2.49      2.46 o 
  -2  15   3        0.78        0.11      2.46 o 
  -1  15   3       96.82      101.66      3.26 o 
   0  15   3       12.33       11.68      3.08 o 
   1  15   3       22.60       24.46      2.79 o 
   2  15   3        0.01        2.32      3.52 o 
   3  15   3      221.89      232.14     10.30 o 
   4  15   3       50.36       38.19      3.18 o 
   5  15   3        8.57        4.71      3.31 o 
  -3  16   3        4.56        3.19      3.21 o 
  -2  16   3        0.16        1.91      2.93 o 
  -1  16   3        0.29        0.37      2.96 o 
   0  16   3        4.42        4.83      2.76 o 
   1  16   3        5.25        4.24      3.25 o 
   2  16   3      529.93      550.13     13.04 o 
   3  16   3       40.45       35.27      3.74 o 
   4  16   3       31.56       26.98      3.76 o 
  -2  17   3        7.62        8.94      3.32 o 
  -1  17   3       43.66       41.78      2.99 o 
   0  17   3       16.05       16.65      3.13 o 
   1  17   3       26.08       24.27      3.22 o 
   2  17   3        3.46        3.70      3.02 o 
   3  17   3      116.86      100.16      3.90 o 
   4  17   3        1.10        1.86      3.57 o 
  -1  18   3        0.07        2.51      4.51 o 
   0  18   3       15.36       14.56      3.07 o 
   1  18   3        2.94        3.74      2.96 o 
   2  18   3      261.14      267.07     14.92 o 
   3  18   3       15.15       10.38      3.59 o 
   0  19   3        2.86        4.88      4.56 o 
   1  19   3      424.83      375.80     16.36 o 
  -2 -18   4      715.72      607.45     20.27 o 
  -1 -18   4        7.01        8.47      4.00 o 
   0 -18   4      236.50      219.20     12.62 o 
   1 -18   4        4.50        0.43      3.71 o 
  -3 -17   4      104.38      104.20      4.03 o 
  -2 -17   4        5.61        3.61      3.14 o 
  -1 -17   4      169.48      164.19      4.33 o 
   0 -17   4       13.92       15.04      2.78 o 
   1 -17   4       58.48       55.96      4.61 o 
   2 -17   4       42.04       34.29      3.48 o 
  -4 -16   4       32.14       32.80      4.14 o 
  -3 -16   4        0.11       -1.49      3.14 o 
  -2 -16   4       79.96       68.35      3.26 o 
  -1 -16   4        3.24        5.57      3.18 o 
   0 -16   4      347.76      338.47      6.85 o 
   1 -16   4        5.23        5.50      3.39 o 
   2 -16   4       10.97       10.53      2.88 o 
   3 -16   4        3.81        4.23      2.87 o 
  -4 -15   4       23.26       22.10      3.14 o 
  -3 -15   4     1143.97     1116.84     31.66 o 
  -2 -15   4       11.06       14.05      3.48 o 
  -1 -15   4      909.95      861.47     14.14 o 
   0 -15   4        7.92        6.41      2.81 o 
   1 -15   4        4.35        2.91      2.84 o 
   2 -15   4      105.15      113.83      4.74 o 
   3 -15   4       35.15       36.82      3.12 o 
  -5 -14   4       57.43       56.01      3.76 o 
  -4 -14   4      346.80      345.84      4.94 o 
  -3 -14   4        0.00        0.59      2.49 o 
  -2 -14   4      442.20      428.35      8.11 o 
  -1 -14   4        0.87        2.54      2.45 o 
   0 -14   4      147.92      161.62      3.82 o 
   1 -14   4       56.49       56.98      3.29 o 
   2 -14   4        4.73        4.65      2.33 o 
   3 -14   4       13.48       12.06      2.93 o 
   4 -14   4       15.75       12.31      3.54 o 
  -5 -13   4      142.38      127.03      3.88 o 
  -4 -13   4       21.82       23.45      3.28 o 
  -3 -13   4       15.82       13.27      2.86 o 
  -2 -13   4       49.71       50.92      2.91 o 
  -1 -13   4      426.63      416.61      6.69 o 
   0 -13   4        0.12       -1.39      2.61 o 
   1 -13   4      195.67      201.06      6.60 o 
   2 -13   4        7.37        7.79      2.88 o 
   3 -13   4        2.13        2.18      3.09 o 
   4 -13   4        9.39        8.70      3.47 o 
  -5 -12   4      102.61      105.75      4.51 o 
  -4 -12   4     1132.27     1133.73     18.39 o 
  -3 -12   4        5.23        8.00      2.76 o 
  -2 -12   4     1023.54      976.68     15.08 o 
  -1 -12   4       19.69       18.88      2.69 o 
   0 -12   4        2.88        4.55      2.30 o 
   1 -12   4      161.69      162.53      5.38 o 
   2 -12   4      140.80      136.83      3.89 o 
   3 -12   4       16.99       14.65      2.59 o 
   4 -12   4        6.75       10.39      3.67 o 
   5 -12   4        6.44        6.02      3.60 o 
  -6 -11   4       66.07       64.93      4.93 o 
  -5 -11   4      272.64      310.15      5.17 o 
  -4 -11   4       15.94       21.74      3.48 o 
  -3 -11   4      706.87      663.25     23.08 o 
  -2 -11   4       16.54       15.87      2.76 o 
  -1 -11   4      237.60      283.73      7.89 o 
   0 -11   4       28.75       33.13      2.96 o 
   1 -11   4       45.58       39.74      3.01 o 
   2 -11   4        1.65        2.20      2.84 o 
   3 -11   4        4.95        6.37      2.90 o 
   4 -11   4        2.82        3.69      3.48 o 
   5 -11   4       11.43       10.09      3.18 o 
  -6 -10   4       39.01       35.98      3.94 o 
  -5 -10   4       36.10       33.76      3.48 o 
  -4 -10   4      128.20      123.97      4.17 o 
  -3 -10   4       12.40       11.39      2.30 o 
  -2 -10   4      422.22      389.19      7.04 o 
  -1 -10   4       24.49       24.63      2.36 o 
   0 -10   4     1231.77     1366.85     43.12 o 
   1 -10   4       14.24       15.99      2.20 o 
   2 -10   4        1.14        4.28      2.36 o 
   3 -10   4       14.27       16.75      3.17 o 
   4 -10   4      147.89      143.60      4.21 o 
   5 -10   4        3.87        3.81      3.29 o 
  -6  -9   4       23.91       22.91      3.61 o 
  -5  -9   4      584.84      565.86     12.35 o 
  -4  -9   4       12.67       13.14      3.22 o 
  -3  -9   4      887.24      880.08     14.70 o 
  -2  -9   4       19.06       14.55      2.78 o 
  -1  -9   4        0.21        2.29      2.56 o 
   0  -9   4      128.54      132.64      4.77 o 
   1  -9   4      392.83      355.42      6.47 o 
   2  -9   4        4.74        5.58      2.75 o 
   3  -9   4       77.63       79.55      3.40 o 
   4  -9   4        0.59        1.89      3.21 o 
   5  -9   4       32.58       35.67      4.21 o 
  -6  -8   4      133.32      130.97      6.39 o 
  -5  -8   4       26.95       29.03      3.23 o 
  -4  -8   4      770.17      757.79      9.75 o 
  -3  -8   4       88.23       78.33      3.17 o 
  -2  -8   4      198.82      221.82      4.04 o 
  -1  -8   4       49.48       48.62      2.76 o 
   0  -8   4      656.16      597.61     21.35 o 
   1  -8   4        0.86        2.41      2.28 o 
   2  -8   4       60.82       61.92      4.20 o 
   3  -8   4        3.32        6.51      2.81 o 
   4  -8   4       54.58       58.98      3.34 o 
   5  -8   4       43.57       44.10      4.34 o 
   6  -8   4        0.68        1.94      3.51 o 
  -6  -7   4       30.40       31.18      4.47 o 
  -5  -7   4      275.51      244.41      5.73 o 
  -4  -7   4        9.01       11.11      2.78 o 
  -3  -7   4        8.06        9.65      2.91 o 
  -2  -7   4      344.01      338.24     10.93 o 
  -1  -7   4     3589.44     3591.47     71.72 o 
   0  -7   4       10.22        9.73      2.80 o 
   1  -7   4      195.82      229.78      9.72 o 
   2  -7   4       20.37       26.26      2.46 o 
   3  -7   4      471.29      481.58      6.54 o 
   4  -7   4       74.78       82.55      6.39 o 
   5  -7   4      116.46      120.84      4.34 o 
   6  -7   4      153.48      134.32      5.10 o 
  -7  -6   4        7.15        7.25      2.98 o 
  -6  -6   4      267.14      236.20      5.79 o 
  -5  -6   4      127.38      125.42      4.35 o 
  -4  -6   4       96.56      111.25      3.60 o 
  -3  -6   4      410.85      374.58      5.43 o 
  -2  -6   4       88.69       94.05      4.09 o 
  -1  -6   4        0.52        0.52      1.87 o 
   0  -6   4      936.76      903.86     34.10 o 
   1  -6   4       50.51       50.24      2.61 o 
   2  -6   4       99.38       69.94      3.02 o 
   3  -6   4        9.80        9.50      3.33 o 
   4  -6   4       78.96       90.09      3.33 o 
   5  -6   4       82.96       89.40      3.71 o 
   6  -6   4        6.74        9.73      2.92 o 
  -7  -5   4       13.00       11.83      3.25 o 
  -6  -5   4      108.65       98.06      4.42 o 
  -5  -5   4      403.61      375.98      7.88 o 
  -4  -5   4      226.02      218.40      4.35 o 
  -3  -5   4        3.78        7.41      2.66 o 
  -2  -5   4       97.28       88.98      3.51 o 
  -1  -5   4     1685.23     1495.25     22.73 o 
   0  -5   4        6.46        4.26      2.06 o 
   1  -5   4      122.02       91.43      3.31 o 
   2  -5   4       73.21       84.22      3.64 o 
   3  -5   4       22.81       24.03      3.13 o 
   4  -5   4       42.83       41.61      3.21 o 
   5  -5   4       32.13       33.98      3.06 o 
   6  -5   4       39.94       45.16      4.00 o 
  -7  -4   4       52.96       56.24      4.09 o 
  -6  -4   4      280.80      251.06      5.02 o 
  -5  -4   4        0.05        1.06      3.13 o 
  -4  -4   4      151.36      172.83      5.55 o 
  -3  -4   4      392.35      393.82      5.70 o 
  -2  -4   4     6218.85     6027.80    156.79 o 
  -1  -4   4       69.92       70.17      3.03 o 
   0  -4   4      676.78      672.56     24.51 o 
   1  -4   4       50.27       44.39      2.63 o 
   2  -4   4      111.59      113.47      3.66 o 
   3  -4   4      494.81      533.68      6.07 o 
   4  -4   4      231.08      239.53     10.31 o 
   5  -4   4      382.79      392.15     10.10 o 
   6  -4   4      149.85      142.67      3.99 o 
  -7  -3   4       11.44        8.89      3.87 o 
  -6  -3   4      128.68      118.45      3.84 o 
  -5  -3   4       40.65       41.93      3.27 o 
  -4  -3   4      488.02      434.17     10.38 o 
  -3  -3   4        1.16        1.03      2.86 o 
  -2  -3   4       71.60       66.29      3.58 o 
  -1  -3   4      599.77      588.69     17.14 o 
   0  -3   4        0.16        0.73      2.41 o 
   1  -3   4        2.81        1.86      2.14 o 
   2  -3   4      552.75      556.45      6.74 o 
   3  -3   4      170.55      171.22     10.58 o 
   4  -3   4      161.98      168.11      3.76 o 
   5  -3   4       16.89       22.65      3.18 o 
   6  -3   4        6.21        9.00      3.35 o 
   7  -3   4       46.31       52.59      4.31 o 
  -7  -2   4       37.88       29.27      4.00 o 
  -6  -2   4      106.82       98.02      3.63 o 
  -5  -2   4      203.68      195.41      4.42 o 
  -4  -2   4        7.76       12.99      3.54 o 
  -3  -2   4      119.83      100.26      4.10 o 
  -2  -2   4      879.97      780.71     10.38 o 
  -1  -2   4       11.45        8.86      2.63 o 
   0  -2   4      114.26      100.66      5.02 o 
   1  -2   4       46.47       42.76      3.53 o 
   2  -2   4       33.46       39.78      3.67 o 
   3  -2   4      319.82      318.75      5.91 o 
   4  -2   4      361.96      365.74      4.80 o 
   5  -2   4      610.10      613.48      7.39 o 
   6  -2   4       58.63       65.72      3.33 o 
   7  -2   4        0.82        2.05      3.79 o 
  -7  -1   4       95.99       81.88      4.90 o 
  -6  -1   4        1.31        4.67      3.29 o 
  -5  -1   4      193.61      207.01      5.69 o 
  -4  -1   4      204.38      215.47      4.41 o 
  -3  -1   4     4151.75     4231.69     91.51 o 
  -2  -1   4       45.72       33.47      3.51 o 
  -1  -1   4      894.78      863.09     18.18 o 
   0  -1   4        0.49        7.08      2.53 o 
   1  -1   4      303.51      289.16      8.92 o 
   2  -1   4     1250.21     1233.56     20.86 o 
   3  -1   4       45.11       38.18      3.08 o 
   4  -1   4     1114.17     1076.58     16.35 o 
   5  -1   4      475.23      502.87      8.13 o 
   6  -1   4        5.55        4.01      2.78 o 
   7  -1   4       15.46       17.65      3.53 o 
  -7   0   4       31.33       26.02      4.49 o 
  -6   0   4      207.03      204.37      4.46 o 
  -5   0   4      193.94      187.51      5.04 o 
  -4   0   4      180.28      158.95      3.56 o 
  -3   0   4        0.64        6.02      2.37 o 
  -2   0   4        5.85       10.08      2.31 o 
  -1   0   4       35.60       32.91      2.64 o 
   0   0   4      712.86      591.70     12.83 o 
   1   0   4      140.42      128.15      5.32 o 
   2   0   4        0.01        0.20      2.48 o 
   3   0   4      122.98      109.87      3.83 o 
   4   0   4      699.58      735.15      7.31 o 
   5   0   4       22.18       22.09      3.25 o 
   6   0   4       12.10       13.38      3.12 o 
   7   0   4        0.31        0.75      3.30 o 
  -7   1   4        0.09        4.79      4.15 o 
  -6   1   4       77.51       80.00      3.75 o 
  -5   1   4       33.55       37.20      2.99 o 
  -4   1   4       41.71       38.84      3.27 o 
  -3   1   4       95.18       80.77      2.93 o 
  -2   1   4      227.71      193.03      8.44 o 
  -1   1   4      211.24      196.70      4.97 o 
   0   1   4       12.28       11.57      3.10 o 
   1   1   4      679.77      586.31      8.96 o 
   2   1   4        6.27        5.45      2.82 o 
   3   1   4     2164.42     2265.72     42.05 o 
   4   1   4      633.62      626.15     10.11 o 
   5   1   4       20.67       20.61      3.70 o 
   6   1   4       59.47       55.75      3.81 o 
   7   1   4        3.33        2.24      3.07 o 
  -7   2   4        0.17        2.93      3.68 o 
  -6   2   4       56.53       68.56      4.07 o 
  -5   2   4       47.75       53.38      3.34 o 
  -4   2   4     1768.08     1877.98     20.20 o 
  -3   2   4      162.90      143.16      4.02 o 
  -2   2   4       71.95       77.41      3.06 o 
  -1   2   4      446.75      414.12      6.54 o 
   0   2   4      895.61      794.29      8.90 o 
   1   2   4        6.75        7.56      2.81 o 
   2   2   4      592.11      490.89     15.82 o 
   3   2   4      456.45      441.61      5.68 o 
   4   2   4      582.40      554.64     21.78 o 
   5   2   4       97.71      103.11      4.25 o 
   6   2   4        0.16        3.09      3.44 o 
   7   2   4       12.56       11.26      3.65 o 
  -7   3   4      152.33      141.41      7.82 o 
  -6   3   4       29.82       30.77      3.81 o 
  -5   3   4      132.95      137.22      6.85 o 
  -4   3   4       28.01       24.44      3.31 o 
  -3   3   4      192.95      165.68      4.70 o 
  -2   3   4     1011.36     1036.75     19.99 o 
  -1   3   4      146.97      125.09      3.83 o 
   0   3   4        7.88        5.34      2.18 o 
   1   3   4     1281.80     1135.25     53.78 o 
   2   3   4      253.15      261.25      5.81 o 
   3   3   4     1123.66     1106.65     29.65 o 
   4   3   4       42.10       43.53      2.84 o 
   5   3   4       45.11       49.39      3.90 o 
   6   3   4       22.00       21.07      3.43 o 
   7   3   4      138.05      147.92     13.14 o 
  -6   4   4       28.71       23.98      3.34 o 
  -5   4   4        8.81       12.11      3.00 o 
  -4   4   4      176.39      196.57      6.77 o 
  -3   4   4      906.65      905.73     10.79 o 
  -2   4   4       18.74       22.76      2.98 o 
  -1   4   4      813.60      820.25     19.60 o 
   0   4   4     4469.50     4140.60     58.78 o 
   1   4   4     1896.13     1783.03     13.09 o 
   2   4   4     3784.35     3649.39    185.75 o 
   3   4   4      462.09      456.86      6.93 o 
   4   4   4      344.51      358.04      6.94 o 
   5   4   4       30.15       33.71      3.33 o 
   6   4   4       94.07       87.04      5.50 o 
   7   4   4        6.62        6.88      4.76 o 
  -6   5   4        0.00        0.58      3.31 o 
  -5   5   4      308.10      332.94      5.81 o 
  -4   5   4      198.46      219.36      5.11 o 
  -3   5   4        1.28        2.66      2.31 o 
  -2   5   4      259.00      269.13      5.37 o 
  -1   5   4      727.56      661.42     10.68 o 
   0   5   4        0.01        1.43      2.01 o 
   1   5   4     4859.33     4235.45    204.55 o 
   2   5   4       84.14       80.33      3.22 o 
   3   5   4      265.29      280.92      4.73 o 
   4   5   4       28.18       35.39      3.12 o 
   5   5   4      139.20      131.67      3.38 o 
   6   5   4        1.78        1.94      4.15 o 
   7   5   4        0.57       -0.47      3.69 o 
  -6   6   4       51.03       52.76      3.68 o 
  -5   6   4        6.06        7.31      3.45 o 
  -4   6   4      544.18      547.06     16.29 o 
  -3   6   4      122.58      127.76      4.60 o 
  -2   6   4       20.85       18.97      2.44 o 
  -1   6   4       97.48       87.71      3.29 o 
   0   6   4      455.72      424.60      5.04 o 
   1   6   4      200.84      209.66      3.95 o 
   2   6   4     2350.84     2421.49     25.74 o 
   3   6   4      346.88      375.42      6.51 o 
   4   6   4       52.93       54.59      3.69 o 
   5   6   4        0.20        1.49      2.95 o 
   6   6   4      121.08      116.81      9.20 o 
   7   6   4        9.37        7.00      4.62 o 
  -6   7   4        0.31        3.33      3.35 o 
  -5   7   4      224.70      203.07     10.11 o 
  -4   7   4      178.13      174.72      3.91 o 
  -3   7   4      253.38      257.98      5.61 o 
  -2   7   4      183.86      181.89      3.44 o 
  -1   7   4      910.78      923.13     18.90 o 
   0   7   4        1.86        2.95      2.07 o 
   1   7   4     5814.05     5547.34     66.67 o 
   2   7   4       49.02       55.88      3.15 o 
   3   7   4       57.80       54.89      2.99 o 
   4   7   4        1.18        1.67      2.46 o 
   5   7   4       71.02       74.99      3.53 o 
   6   7   4        2.83        4.04      3.66 o 
   7   7   4        1.69        0.24      4.25 o 
  -6   8   4       59.33       53.71      4.97 o 
  -5   8   4       88.61       98.12      4.21 o 
  -4   8   4       51.08       43.59      2.89 o 
  -3   8   4       27.74       24.26      2.76 o 
  -2   8   4      642.00      593.79     15.91 o 
  -1   8   4      822.77      849.24     12.54 o 
   0   8   4     2940.27     2875.50     44.49 o 
   1   8   4      904.56      932.48     11.61 o 
   2   8   4       82.40       84.29      3.08 o 
   3   8   4       79.05       82.31      3.30 o 
   4   8   4     1361.82     1427.10     23.37 o 
   5   8   4       29.85       30.05      3.08 o 
   6   8   4       32.10       33.70      3.71 o 
  -6   9   4       16.20       15.09      3.46 o 
  -5   9   4      194.54      201.90      5.12 o 
  -4   9   4       40.53       44.29      2.72 o 
  -3   9   4      296.21      329.05     14.03 o 
  -2   9   4        0.60        2.43      2.40 o 
  -1   9   4      526.19      491.45      4.74 o 
   0   9   4       35.07       36.33      2.35 o 
   1   9   4      265.75      285.78      4.03 o 
   2   9   4      116.91      115.25      3.27 o 
   3   9   4      571.17      565.43      8.63 o 
   4   9   4       34.47       40.26      3.42 o 
   5   9   4       12.22       10.64      3.17 o 
   6   9   4       12.02       11.44      3.06 o 
  -5  10   4       71.42       74.53      4.33 o 
  -4  10   4      282.68      284.83     10.43 o 
  -3  10   4      287.15      299.00      6.73 o 
  -2  10   4       56.86       62.48      3.12 o 
  -1  10   4       88.90       82.68      2.93 o 
   0  10   4      493.44      528.71      9.22 o 
   1  10   4      112.05      110.98      3.04 o 
   2  10   4        4.12        4.72      2.42 o 
   3  10   4        0.66        1.12      3.19 o 
   4  10   4      389.19      405.19     14.48 o 
   5  10   4        4.32        7.51      3.72 o 
   6  10   4       17.27       18.10      3.24 o 
  -5  11   4       13.61        8.25      3.57 o 
  -4  11   4       44.42       39.75      2.91 o 
  -3  11   4       10.00       10.68      2.28 o 
  -2  11   4      247.91      260.05      5.53 o 
  -1  11   4      712.35      733.66      8.94 o 
   0  11   4       79.80       86.09      2.82 o 
   1  11   4       24.39       19.37      2.61 o 
   2  11   4      114.35      122.72      3.50 o 
   3  11   4     1236.82     1294.62     52.10 o 
   4  11   4        8.13       10.58      2.49 o 
   5  11   4      266.94      291.05      6.95 o 
   6  11   4       37.45       35.14      3.75 o 
  -5  12   4        3.77        4.52      3.61 o 
  -4  12   4       18.11       22.96      2.85 o 
  -3  12   4        2.00        3.05      2.74 o 
  -2  12   4      481.29      486.65     11.83 o 
  -1  12   4        0.95        3.36      2.13 o 
   0  12   4       18.77       20.94      2.49 o 
   1  12   4      104.15      109.68      3.43 o 
   2  12   4     1110.77     1117.50     16.45 o 
   3  12   4        0.09        1.24      2.45 o 
   4  12   4       23.10       30.96      3.24 o 
   5  12   4        0.22        2.94      3.07 o 
   6  12   4      143.11      135.62      5.51 o 
  -4  13   4       28.48       22.53      2.82 o 
  -3  13   4       48.91       56.09      2.73 o 
  -2  13   4      125.94      128.43      3.38 o 
  -1  13   4       10.34       12.54      2.65 o 
   0  13   4       32.22       31.89      3.36 o 
   1  13   4      593.40      625.75     13.25 o 
   2  13   4        0.73        2.19      2.46 o 
   3  13   4      698.34      721.72      5.80 o 
   4  13   4       12.74       16.63      3.76 o 
   5  13   4       18.08       11.38      3.15 o 
  -4  14   4       10.13        9.23      2.65 o 
  -3  14   4      139.81      135.50      4.44 o 
  -2  14   4       71.29       78.45      3.21 o 
  -1  14   4       36.92       39.30      2.73 o 
   0  14   4       90.92       87.65      4.71 o 
   1  14   4        5.29        5.89      2.69 o 
   2  14   4      714.97      733.71     13.30 o 
   3  14   4        2.93        5.10      2.87 o 
   4  14   4      203.21      199.14      5.35 o 
   5  14   4       36.47       36.31      3.71 o 
  -3  15   4       56.04       55.39      3.91 o 
  -2  15   4        8.28       10.58      2.65 o 
  -1  15   4       32.76       40.04      3.09 o 
   0  15   4       18.72       19.47      2.97 o 
   1  15   4      803.94      850.16     21.75 o 
   2  15   4        0.14        0.22      3.13 o 
   3  15   4        8.15        8.01      2.88 o 
   4  15   4        0.59        1.61      3.11 o 
   5  15   4       80.60       71.52      3.82 o 
  -3  16   4       20.61       16.90      3.05 o 
  -2  16   4       60.19       64.04      3.67 o 
  -1  16   4       31.42       34.08      2.90 o 
   0  16   4      427.48      443.84      9.93 o 
   1  16   4        4.66        7.54      2.90 o 
   2  16   4      750.31      763.86      8.84 o 
   3  16   4        8.96        7.26      3.52 o 
   4  16   4        6.15        5.58      2.72 o 
  -2  17   4        0.85        1.29      3.19 o 
  -1  17   4        3.86        4.38      3.18 o 
   0  17   4       17.06       17.54      3.37 o 
   1  17   4      139.02      141.09      3.90 o 
   2  17   4        3.82        5.20      3.40 o 
   3  17   4       72.52       85.25      5.69 o 
   4  17   4       32.17       26.68      3.23 o 
  -1  18   4        5.16        6.64      3.65 o 
   0  18   4      286.64      298.79     11.55 o 
   1  18   4        0.93        2.44      2.93 o 
   2  18   4        0.22        0.63      3.25 o 
   3  18   4        0.32        3.18      3.66 o 
   0  19   4        0.19        2.20      4.07 o 
   1  19   4      428.89      376.58     16.17 o 
  -2 -18   5      482.15      397.42      6.34 o 
  -1 -18   5       10.58        8.95      3.32 o 
   0 -18   5       15.32       14.16      3.56 o 
  -3 -17   5       78.58       72.95      6.53 o 
  -2 -17   5       29.15       26.65      3.30 o 
  -1 -17   5        5.32        6.27      3.27 o 
   0 -17   5        2.58        4.55      2.95 o 
   1 -17   5       29.11       28.83      3.52 o 
   2 -17   5        9.99        6.47      3.01 o 
  -4 -16   5       87.76       80.10      5.63 o 
  -3 -16   5        0.11        5.22      3.69 o 
  -2 -16   5      101.23       91.62      3.88 o 
  -1 -16   5       23.20       23.21      3.06 o 
   0 -16   5        7.91       11.42      3.21 o 
   1 -16   5        0.11        1.98      3.62 o 
   2 -16   5       16.55       15.98      3.22 o 
  -4 -15   5        0.90        0.85      3.33 o 
  -3 -15   5      911.01      906.34     37.24 o 
  -2 -15   5       61.09       59.97      2.99 o 
  -1 -15   5      122.88      130.09      4.83 o 
   0 -15   5        1.28        5.90      2.84 o 
   1 -15   5      132.12      136.61      4.27 o 
   2 -15   5        4.30        4.07      2.83 o 
   3 -15   5        9.16        9.30      3.45 o 
  -5 -14   5        0.42        2.00      3.03 o 
  -4 -14   5       57.69       52.65      3.66 o 
  -3 -14   5        1.16        2.50      2.55 o 
  -2 -14   5        0.28        1.18      2.66 o 
  -1 -14   5        3.02        3.39      2.44 o 
   0 -14   5      256.18      270.88      4.42 o 
   1 -14   5       15.10       13.40      3.07 o 
   2 -14   5       23.55       24.19      2.83 o 
   3 -14   5       93.83       88.62      3.86 o 
   4 -14   5        6.92        6.25      3.66 o 
  -5 -13   5       50.99       45.73      3.63 o 
  -4 -13   5        3.45        4.25      3.09 o 
  -3 -13   5       22.38       26.08      2.63 o 
  -2 -13   5      252.22      247.45      4.27 o 
  -1 -13   5      120.13      132.06      3.43 o 
   0 -13   5        1.17        2.66      3.01 o 
   1 -13   5        0.36        1.81      2.43 o 
   2 -13   5       48.37       50.55      2.79 o 
   3 -13   5       67.89       63.44      3.96 o 
   4 -13   5        4.05        5.01      3.46 o 
  -5 -12   5       31.24       32.68      3.57 o 
  -4 -12   5      802.75      784.02     16.78 o 
  -3 -12   5      314.36      306.14      4.67 o 
  -2 -12   5      156.23      158.09      4.11 o 
  -1 -12   5       64.29       65.81      2.98 o 
   0 -12   5      353.66      375.72      9.61 o 
   1 -12   5       17.68       17.72      2.39 o 
   2 -12   5      236.39      232.67      7.78 o 
   3 -12   5       54.46       48.67      3.14 o 
   4 -12   5       10.32       14.42      3.19 o 
  -6 -11   5       21.69       21.49      3.83 o 
  -5 -11   5       56.00       49.63      3.59 o 
  -4 -11   5       43.49       42.04      2.90 o 
  -3 -11   5        0.12        1.29      2.84 o 
  -2 -11   5       16.13       15.92      2.24 o 
  -1 -11   5     1140.49     1162.90     34.46 o 
   0 -11   5       27.37       27.66      2.67 o 
   1 -11   5      446.47      458.32      9.49 o 
   2 -11   5      153.54      152.78      4.46 o 
   3 -11   5        5.89        6.86      2.86 o 
   4 -11   5        0.02        1.73      3.02 o 
   5 -11   5        6.06        9.50      4.51 o 
  -6 -10   5       19.08       24.94      4.12 o 
  -5 -10   5        1.02        1.66      2.92 o 
  -4 -10   5        3.36        0.91      3.03 o 
  -3 -10   5      426.25      419.38     12.25 o 
  -2 -10   5     1033.34     1012.55     28.94 o 
  -1 -10   5        4.94        5.19      2.55 o 
   0 -10   5      179.64      191.20      6.78 o 
   1 -10   5       37.16       36.53      2.90 o 
   2 -10   5      175.22      172.47      3.65 o 
   3 -10   5       24.30       26.62      2.69 o 
   4 -10   5       14.38       15.66      3.23 o 
   5 -10   5       17.68       17.06      3.83 o 
  -6  -9   5        6.62        9.46      3.49 o 
  -5  -9   5      264.05      241.84      4.82 o 
  -4  -9   5      568.92      563.25      5.85 o 
  -3  -9   5      546.46      542.22      8.60 o 
  -2  -9   5       25.70       21.55      3.43 o 
  -1  -9   5      654.71      623.03     14.37 o 
   0  -9   5       30.99       37.32      2.95 o 
   1  -9   5      777.13      704.15     14.83 o 
   2  -9   5       67.38       76.59      2.89 o 
   3  -9   5       44.46       48.09      3.17 o 
   4  -9   5       12.99       15.79      3.14 o 
   5  -9   5       33.54       31.45      3.83 o 
  -6  -8   5        3.42        2.21      3.57 o 
  -5  -8   5      166.50      161.66      4.68 o 
  -4  -8   5        9.65        7.15      2.51 o 
  -3  -8   5       59.25       61.29      3.01 o 
  -2  -8   5     2199.36     2339.06     58.53 o 
  -1  -8   5       53.14       56.65      2.75 o 
   0  -8   5     1054.16     1083.28     21.40 o 
   1  -8   5      165.54      153.31      4.32 o 
   2  -8   5        0.47        2.08      2.35 o 
   3  -8   5       11.39       11.11      3.56 o 
   4  -8   5       73.86       77.61      3.81 o 
   5  -8   5       45.74       54.38      3.82 o 
   6  -8   5        8.62        8.58      3.41 o 
  -6  -7   5        8.31        5.89      3.69 o 
  -5  -7   5      158.14      145.57      4.96 o 
  -4  -7   5      489.34      495.66     12.75 o 
  -3  -7   5     1250.40     1248.09     44.47 o 
  -2  -7   5      165.57      171.19      3.73 o 
  -1  -7   5     1296.24     1294.41     34.07 o 
   0  -7   5        6.87       11.72      2.96 o 
   1  -7   5      247.60      265.79      8.62 o 
   2  -7   5       17.54       13.74      2.30 o 
   3  -7   5       32.78       37.03      3.68 o 
   4  -7   5      101.48       99.28      4.13 o 
   5  -7   5      139.13      136.25      4.77 o 
   6  -7   5       21.88       23.29      3.51 o 
  -6  -6   5        1.22        4.41      3.48 o 
  -5  -6   5      232.37      244.86      8.51 o 
  -4  -6   5      527.75      497.09      7.95 o 
  -3  -6   5       58.50       55.57      3.09 o 
  -2  -6   5       26.44       37.30      2.57 o 
  -1  -6   5        0.36        3.22      2.34 o 
   0  -6   5      566.38      566.14     31.21 o 
   1  -6   5        6.23       10.05      2.72 o 
   2  -6   5       62.65       74.56      3.20 o 
   3  -6   5       74.66       84.20      6.72 o 
   4  -6   5      288.07      295.67      5.20 o 
   5  -6   5       45.12       55.35      3.52 o 
   6  -6   5       42.01       41.13      4.07 o 
  -7  -5   5       63.08       57.16      3.90 o 
  -6  -5   5       31.84       31.19      3.22 o 
  -5  -5   5      124.65      114.67      4.37 o 
  -4  -5   5      171.92      165.74      4.25 o 
  -3  -5   5      838.67      930.48     24.53 o 
  -2  -5   5       62.85       63.48      2.93 o 
  -1  -5   5      756.41      757.75     13.12 o 
   0  -5   5       59.49       56.16      3.39 o 
   1  -5   5       29.40       33.25      2.57 o 
   2  -5   5        5.23        2.16      3.04 o 
   3  -5   5      800.04      787.36     26.91 o 
   4  -5   5       64.24       71.31      3.20 o 
   5  -5   5       43.31       42.81      3.20 o 
   6  -5   5       21.90       19.19      3.11 o 
  -7  -4   5        0.08        0.57      3.50 o 
  -6  -4   5       69.61       69.78      3.20 o 
  -5  -4   5      181.28      165.85      4.32 o 
  -4  -4   5      740.60      765.61     25.85 o 
  -3  -4   5       72.39       80.37      3.55 o 
  -2  -4   5     1864.46     1942.95     27.74 o 
  -1  -4   5        3.46        4.68      2.29 o 
   0  -4   5      339.33      340.76      6.82 o 
   1  -4   5       22.62       24.01      2.36 o 
   2  -4   5      270.14      264.61      4.73 o 
   3  -4   5      681.64      707.18      7.00 o 
   4  -4   5       69.59       81.27      3.57 o 
   5  -4   5      102.77      112.66      3.77 o 
   6  -4   5      257.85      266.85      5.20 o 
  -7  -3   5       15.87       16.00      3.72 o 
  -6  -3   5       62.43       64.04      3.42 o 
  -5  -3   5      386.63      393.15      5.08 o 
  -4  -3   5      200.60      182.79      7.84 o 
  -3  -3   5       93.00       88.36      3.80 o 
  -2  -3   5       15.49       18.61      2.74 o 
  -1  -3   5       44.52       46.05      2.99 o 
   0  -3   5        0.54        1.95      2.63 o 
   1  -3   5        0.92        2.68      2.24 o 
   2  -3   5      913.33      999.69     19.66 o 
   3  -3   5      987.91     1012.24     13.55 o 
   4  -3   5      114.21      118.95      3.90 o 
   5  -3   5      287.80      310.48      6.04 o 
   6  -3   5      187.24      179.18      4.31 o 
  -7  -2   5       19.22       21.61      3.27 o 
  -6  -2   5      265.56      240.20      8.04 o 
  -5  -2   5      215.84      201.21      7.49 o 
  -4  -2   5       72.47       91.32      3.12 o 
  -3  -2   5       97.45       90.71      3.98 o 
  -2  -2   5       21.78       26.54      3.30 o 
  -1  -2   5       56.82       50.76      2.99 o 
   0  -2   5       25.38       30.85      2.60 o 
   1  -2   5       20.39       17.93      3.02 o 
   2  -2   5     4941.12     4580.81     26.10 o 
   3  -2   5      314.29      319.45      6.89 o 
   4  -2   5      418.16      445.15      9.58 o 
   5  -2   5       15.65       19.46      3.00 o 
   6  -2   5      464.84      484.77     16.49 o 
   7  -2   5        0.68        0.88      3.73 o 
  -7  -1   5       26.38       25.34      3.60 o 
  -6  -1   5       67.06       67.46      3.53 o 
  -5  -1   5      122.81      133.22      3.83 o 
  -4  -1   5      133.98      144.90      3.51 o 
  -3  -1   5     1386.36     1517.30     19.67 o 
  -2  -1   5        7.71       13.43      2.73 o 
  -1  -1   5      307.62      280.82      5.34 o 
   0  -1   5        6.33        5.07      2.41 o 
   1  -1   5     2173.09     1950.58     33.18 o 
   2  -1   5     1892.29     1930.96     55.62 o 
   3  -1   5      272.60      302.72      7.35 o 
   4  -1   5      379.86      392.40      6.01 o 
   5  -1   5       62.74       72.86      3.30 o 
   6  -1   5      195.27      194.50      6.47 o 
   7  -1   5       29.49       26.42      3.87 o 
  -7   0   5       10.86       10.09      3.75 o 
  -6   0   5       68.63       69.43      3.83 o 
  -5   0   5      163.53      160.89      5.07 o 
  -4   0   5      281.28      277.36      4.49 o 
  -3   0   5        4.07        2.40      2.18 o 
  -2   0   5      599.88      595.33     10.07 o 
  -1   0   5      117.12      121.85      3.91 o 
   0   0   5      859.49      783.52     13.25 o 
   1   0   5      441.27      365.33     18.43 o 
   2   0   5     1947.51     1883.38     87.02 o 
   3   0   5       16.48        9.85      2.48 o 
   4   0   5       35.95       29.27      3.88 o 
   5   0   5      444.36      457.71     10.73 o 
   6   0   5       76.44       77.65      3.39 o 
   7   0   5       11.05       13.73      3.71 o 
  -7   1   5      116.52       97.05      4.73 o 
  -6   1   5       79.65       80.41      3.99 o 
  -5   1   5       48.51       43.95      3.77 o 
  -4   1   5      111.35      125.57      3.98 o 
  -3   1   5      401.00      401.51      6.77 o 
  -2   1   5       82.31       70.46      3.43 o 
  -1   1   5        0.06        2.28      2.31 o 
   0   1   5       45.37       39.36      3.20 o 
   1   1   5     6467.31     5670.23    151.71 o 
   2   1   5        5.70        9.24      2.58 o 
   3   1   5      758.02      773.87      8.25 o 
   4   1   5        0.79        4.46      3.25 o 
   5   1   5     1493.11     1539.19     11.35 o 
   6   1   5      114.19      119.92      4.34 o 
   7   1   5       10.57       11.97      2.89 o 
  -7   2   5        0.43        0.02      4.37 o 
  -6   2   5        2.22        4.87      3.26 o 
  -5   2   5       80.25       92.98      3.92 o 
  -4   2   5      403.74      424.74      7.95 o 
  -3   2   5       25.28       26.90      3.10 o 
  -2   2   5      295.80      315.79      6.74 o 
  -1   2   5       51.10       50.02      3.14 o 
   0   2   5     1687.65     1501.07     35.14 o 
   1   2   5      476.61      409.06     27.08 o 
   2   2   5       16.62       23.91      3.07 o 
   3   2   5      114.09      107.79      3.39 o 
   4   2   5        6.47        6.90      3.84 o 
   5   2   5      909.00      912.15     33.23 o 
   6   2   5       11.90       10.46      4.40 o 
   7   2   5        6.07        6.05      3.37 o 
  -6   3   5       53.57       59.04      4.18 o 
  -5   3   5      200.09      207.73      6.19 o 
  -4   3   5       10.10        9.93      3.13 o 
  -3   3   5      509.40      549.13      7.80 o 
  -2   3   5       65.09       84.70      3.26 o 
  -1   3   5     2872.87     2579.48     81.78 o 
   0   3   5        1.72        2.98      2.12 o 
   1   3   5       36.34       38.47      3.12 o 
   2   3   5       97.97       97.50      3.74 o 
   3   3   5      319.81      386.34      8.82 o 
   4   3   5      628.07      658.69      7.57 o 
   5   3   5     1052.41     1078.50     30.30 o 
   6   3   5       51.66       53.61      3.92 o 
   7   3   5        2.02        4.56      3.65 o 
  -6   4   5       84.16       81.57      3.90 o 
  -5   4   5       39.30       46.58      3.63 o 
  -4   4   5      296.28      283.63      5.22 o 
  -3   4   5       36.38       40.93      2.61 o 
  -2   4   5      269.56      277.25      6.41 o 
  -1   4   5       42.63       51.92      3.11 o 
   0   4   5      768.39      701.15      6.63 o 
   1   4   5      871.29      902.90      9.97 o 
   2   4   5      146.76      128.38      4.07 o 
   3   4   5        0.50        1.34      2.31 o 
   4   4   5     1014.44     1058.87     14.66 o 
   5   4   5      122.37      126.08      6.47 o 
   6   4   5       48.40       48.24      4.15 o 
   7   4   5        5.87        7.29      4.18 o 
  -6   5   5       16.36       17.12      3.58 o 
  -5   5   5       52.44       55.00      4.15 o 
  -4   5   5        0.23        2.36      2.97 o 
  -3   5   5       62.89       58.53      2.89 o 
  -2   5   5        3.10        3.64      2.20 o 
  -1   5   5     1839.60     1590.92     32.68 o 
   0   5   5        0.69        2.12      2.01 o 
   1   5   5      566.42      607.37     11.45 o 
   2   5   5       28.50       25.75      2.74 o 
   3   5   5      337.12      326.20      5.98 o 
   4   5   5      333.18      350.61      5.14 o 
   5   5   5      266.62      270.66      7.68 o 
   6   5   5        0.05        2.33      3.62 o 
   7   5   5        2.42        3.17      4.24 o 
  -6   6   5       31.78       30.75      3.67 o 
  -5   6   5        0.01       -0.75      2.95 o 
  -4   6   5       95.07       97.42      4.41 o 
  -3   6   5        7.44        5.72      2.20 o 
  -2   6   5     2068.17     2174.72     52.50 o 
  -1   6   5      614.31      598.76     18.96 o 
   0   6   5      132.57      157.35      4.14 o 
   1   6   5       19.14       24.73      2.56 o 
   2   6   5     5697.60     5982.19    159.38 o 
   3   6   5      129.50      129.33      3.69 o 
   4   6   5     2622.51     2780.48     38.77 o 
   5   6   5        9.60       10.36      2.33 o 
   6   6   5        2.56        6.11      3.27 o 
   7   6   5       28.03       27.31      3.95 o 
  -6   7   5        6.63        6.39      3.19 o 
  -5   7   5      189.37      202.99      5.76 o 
  -4   7   5        8.69       11.37      2.90 o 
  -3   7   5       81.42       88.23      3.02 o 
  -2   7   5       17.70       17.15      2.16 o 
  -1   7   5        0.70        4.66      2.31 o 
   0   7   5       31.21       30.36      2.25 o 
   1   7   5      876.36      844.97     17.06 o 
   2   7   5      315.09      340.99      8.29 o 
   3   7   5      397.12      354.97     10.67 o 
   4   7   5       53.38       57.31      3.42 o 
   5   7   5       20.48       20.74      2.66 o 
   6   7   5       26.72       26.34      3.80 o 
   7   7   5       36.08       36.67      4.22 o 
  -6   8   5        0.87        2.72      3.63 o 
  -5   8   5        8.56        6.43      3.25 o 
  -4   8   5       26.29       25.06      2.80 o 
  -3   8   5       13.97       16.65      2.51 o 
  -2   8   5       68.25       60.13      2.68 o 
  -1   8   5     1122.16     1143.73     24.52 o 
   0   8   5      172.56      191.41      3.28 o 
   1   8   5      881.05      884.43     13.65 o 
   2   8   5      589.34      570.74     12.57 o 
   3   8   5       59.42       60.73      3.20 o 
   4   8   5      304.24      319.12      4.87 o 
   5   8   5       72.33       69.01      3.66 o 
   6   8   5       13.18       12.45      3.21 o 
  -6   9   5        1.80        6.84      9.11 o 
  -5   9   5        2.93        4.03      4.08 o 
  -4   9   5        1.32        3.38      2.96 o 
  -3   9   5      204.80      207.15      5.37 o 
  -2   9   5      219.76      234.82      3.69 o 
  -1   9   5        9.38       11.71      2.09 o 
   0   9   5       52.66       55.88      2.31 o 
   1   9   5     4222.42     4159.64     43.04 o 
   2   9   5        4.71        5.93      2.25 o 
   3   9   5     5023.04     5473.96     43.00 o 
   4   9   5      109.47      112.50      3.35 o 
   5   9   5        7.45        7.33      3.21 o 
   6   9   5      102.46       98.62      4.09 o 
  -5  10   5       26.42       21.49      3.87 o 
  -4  10   5       14.90       19.55      2.83 o 
  -3  10   5       37.81       39.65      2.82 o 
  -2  10   5       94.14       97.26      3.28 o 
  -1  10   5      140.14      133.69      4.23 o 
   0  10   5      147.28      140.02      7.20 o 
   1  10   5       45.47       45.55      2.62 o 
   2  10   5      238.81      235.46      3.88 o 
   3  10   5       22.90       21.20      2.73 o 
   4  10   5       34.74       33.96      2.70 o 
   5  10   5       87.06       93.36      3.72 o 
   6  10   5       14.63       13.20      3.53 o 
  -5  11   5       12.66       14.91      3.76 o 
  -4  11   5        0.29        0.00      2.47 o 
  -3  11   5        2.47        6.50      2.67 o 
  -2  11   5      623.88      617.85      5.46 o 
  -1  11   5       83.47       88.07      3.07 o 
   0  11   5       66.68       68.51      2.87 o 
   1  11   5      624.39      622.01     16.10 o 
   2  11   5      102.09      101.16      3.66 o 
   3  11   5      458.46      459.49     15.10 o 
   4  11   5       75.74       79.87      3.77 o 
   5  11   5        0.74        1.36      2.95 o 
   6  11   5       75.16       73.66      4.71 o 
  -5  12   5        0.02        3.45      3.32 o 
  -4  12   5       32.57       30.11      2.74 o 
  -3  12   5       93.87      100.82      3.66 o 
  -2  12   5       42.31       42.14      2.92 o 
  -1  12   5        6.23        8.52      2.72 o 
   0  12   5     3261.68     3346.93     89.39 o 
   1  12   5      145.08      150.00      3.45 o 
   2  12   5     4942.09     4949.35     77.02 o 
   3  12   5       12.54       14.17      2.83 o 
   4  12   5       38.84       37.89      3.37 o 
   5  12   5       46.40       47.93      4.03 o 
   6  12   5        9.08        8.46      3.69 o 
  -4  13   5        0.05        1.40      2.61 o 
  -3  13   5       21.88       25.79      3.28 o 
  -2  13   5      245.33      270.93      8.35 o 
  -1  13   5      166.06      194.88      3.94 o 
   0  13   5        0.31        3.03      3.56 o 
   1  13   5      234.59      238.57      4.92 o 
   2  13   5        1.14        4.16      2.80 o 
   3  13   5       41.25       43.60      2.91 o 
   4  13   5       15.52       15.49      3.39 o 
   5  13   5        0.88        3.37      3.84 o 
  -4  14   5       15.67       15.91      2.90 o 
  -3  14   5      365.93      340.87      7.78 o 
  -2  14   5        6.34        7.05      3.16 o 
  -1  14   5       25.54       28.16      2.64 o 
   0  14   5      540.34      556.72     20.85 o 
   1  14   5        3.96        4.65      3.25 o 
   2  14   5      172.33      179.27      4.94 o 
   3  14   5       17.70       18.95      2.67 o 
   4  14   5        8.39        8.61      3.07 o 
   5  14   5       66.01       57.56      3.60 o 
  -3  15   5        0.02       -1.23      2.91 o 
  -2  15   5        6.50       10.77      3.29 o 
  -1  15   5     1263.45     1230.82     42.35 o 
   0  15   5        1.63        1.07      2.48 o 
   1  15   5     2905.79     3037.90     67.98 o 
   2  15   5        1.13        1.44      2.80 o 
   3  15   5        2.20        1.18      2.76 o 
   4  15   5       36.83       38.00      3.42 o 
   5  15   5        9.42       11.75      3.48 o 
  -3  16   5       39.17       38.82      3.54 o 
  -2  16   5       15.62       16.20      2.96 o 
  -1  16   5        0.06        5.02      2.94 o 
   0  16   5      334.95      328.66      4.92 o 
   1  16   5        3.25        5.00      3.56 o 
   2  16   5      143.28      150.78      3.98 o 
   3  16   5        5.08        6.39      3.13 o 
   4  16   5       71.72       68.85      3.84 o 
  -2  17   5        0.34        3.57      3.17 o 
  -1  17   5       79.95       78.90      3.24 o 
   0  17   5        0.69        4.50      3.27 o 
   1  17   5       55.64       60.73      3.73 o 
   2  17   5        0.00        0.76      3.04 o 
   3  17   5        0.32        3.15      3.05 o 
  -1  18   5        0.78        1.12      4.07 o 
   0  18   5      955.32      851.78     26.19 o 
   1  18   5       17.59       25.10      3.63 o 
   2  18   5        0.51        3.55      3.41 o 
   3  18   5        9.59        9.52      3.65 o 
   1  19   5      175.86      157.81     10.74 o 
  -1 -18   6        8.76        9.43      4.01 o 
   0 -18   6       65.28       53.00      4.76 o 
  -3 -17   6        5.45        7.57      3.27 o 
  -2 -17   6        0.62        1.23      2.90 o 
  -1 -17   6       58.02       57.31      3.91 o 
   0 -17   6        0.55        2.94      3.04 o 
   1 -17   6       64.53       64.51      3.89 o 
  -3 -16   6       37.89       36.95      3.63 o 
  -2 -16   6        8.08        8.30      3.48 o 
  -1 -16   6        4.31        5.89      3.06 o 
   0 -16   6       22.36       20.81      2.85 o 
   1 -16   6       19.78       21.07      3.34 o 
   2 -16   6        1.34        0.61      3.37 o 
  -4 -15   6       58.29       53.23      3.91 o 
  -3 -15   6       58.93       53.71      3.41 o 
  -2 -15   6       13.82       11.48      2.70 o 
  -1 -15   6      209.79      198.71      4.11 o 
   0 -15   6       24.64       21.19      3.17 o 
   1 -15   6       70.71       71.37      4.69 o 
   2 -15   6       12.26       11.66      2.58 o 
   3 -15   6       14.22        9.64      3.17 o 
  -5 -14   6       29.71       24.79      4.16 o 
  -4 -14   6        0.83        1.40      3.01 o 
  -3 -14   6       10.88        7.61      3.12 o 
  -2 -14   6      159.50      161.98      3.83 o 
  -1 -14   6        5.71        5.13      2.74 o 
   0 -14   6      511.81      525.40     15.73 o 
   1 -14   6        2.67        3.52      2.79 o 
   2 -14   6       12.36       12.31      3.12 o 
   3 -14   6       65.98       56.28      5.55 o 
  -5 -13   6       29.81       34.31      3.30 o 
  -4 -13   6       54.65       53.36      3.77 o 
  -3 -13   6      188.78      188.72      4.27 o 
  -2 -13   6       65.98       61.54      4.00 o 
  -1 -13   6       43.95       47.58      2.60 o 
   0 -13   6       38.28       45.99      2.98 o 
   1 -13   6       32.51       35.47      2.80 o 
   2 -13   6      103.21      107.74      3.25 o 
   3 -13   6        0.01        0.71      2.98 o 
   4 -13   6        0.49        0.34      3.85 o 
  -5 -12   6       35.72       37.51      3.87 o 
  -4 -12   6      479.55      458.25     10.91 o 
  -3 -12   6       90.99       84.75      3.60 o 
  -2 -12   6       58.71       61.66      2.90 o 
  -1 -12   6       27.57       25.21      3.09 o 
   0 -12   6      158.60      158.43      4.12 o 
   1 -12   6        0.03        0.35      2.71 o 
   2 -12   6        1.90        2.25      3.10 o 
   3 -12   6       16.83       18.62      3.51 o 
   4 -12   6       47.43       45.87      4.10 o 
  -6 -11   6       31.22       27.11      4.04 o 
  -5 -11   6       16.08       19.52      3.38 o 
  -4 -11   6       48.90       53.47      3.47 o 
  -3 -11   6      218.03      243.55      8.33 o 
  -2 -11   6       65.53       70.08      3.12 o 
  -1 -11   6      922.65      897.33     13.40 o 
   0 -11   6       13.55       14.77      2.59 o 
   1 -11   6      208.65      221.58      4.03 o 
   2 -11   6      152.52      152.02      6.09 o 
   3 -11   6      130.88      137.74      3.98 o 
   4 -11   6       13.20       12.37      4.17 o 
   5 -11   6        7.74        7.30      4.74 o 
  -6 -10   6       46.66       57.84      4.49 o 
  -5 -10   6      134.46      135.90      4.29 o 
  -4 -10   6      722.41      747.90     15.11 o 
  -3 -10   6      146.63      146.56      4.97 o 
  -2 -10   6       93.66       85.76      3.16 o 
  -1 -10   6       16.10       16.52      2.70 o 
   0 -10   6       30.32       39.13      3.00 o 
   1 -10   6      100.03       98.70      3.15 o 
   2 -10   6       33.94       33.68      2.41 o 
   3 -10   6        1.47       -0.39      3.64 o 
   4 -10   6       27.69       28.66      4.07 o 
   5 -10   6        1.37        7.21      4.49 o 
  -6  -9   6       79.86       74.87      4.70 o 
  -5  -9   6      778.51      754.38     16.36 o 
  -4  -9   6      305.06      319.77      9.20 o 
  -3  -9   6        0.03        2.85      2.70 o 
  -2  -9   6       94.43       83.38      3.68 o 
  -1  -9   6        0.55        0.97      2.14 o 
   0  -9   6       33.39       31.90      2.61 o 
   1  -9   6      119.74      109.53      4.72 o 
   2  -9   6       25.47       24.80      2.58 o 
   3  -9   6      119.32      116.99      4.92 o 
   4  -9   6        0.00       -0.25      2.84 o 
   5  -9   6      190.78      180.30      6.98 o 
  -6  -8   6       23.75       27.86      4.76 o 
  -5  -8   6      149.09      156.42      7.26 o 
  -4  -8   6       26.17       39.45      2.80 o 
  -3  -8   6        3.48        4.24      2.20 o 
  -2  -8   6      682.13      690.59     19.92 o 
  -1  -8   6        4.42        8.39      2.29 o 
   0  -8   6      876.18      941.29     12.31 o 
   1  -8   6      237.06      232.38      5.83 o 
   2  -8   6      672.48      682.18     12.61 o 
   3  -8   6        4.13        4.83      2.42 o 
   4  -8   6        1.85        2.94      2.92 o 
   5  -8   6        3.57        5.68      4.19 o 
   6  -8   6        6.15        6.86      3.71 o 
  -6  -7   6      110.40      110.79      4.54 o 
  -5  -7   6      359.85      350.53     11.62 o 
  -4  -7   6      225.35      227.14      5.36 o 
  -3  -7   6      356.09      358.59      4.77 o 
  -2  -7   6       82.92       80.60      2.98 o 
  -1  -7   6       93.11      104.94      3.13 o 
   0  -7   6       46.80       52.17      3.34 o 
   1  -7   6      388.83      399.99     11.80 o 
   2  -7   6        3.24        2.97      2.64 o 
   3  -7   6       38.60       48.47      3.53 o 
   4  -7   6       12.37       12.11      3.85 o 
   5  -7   6        7.98       11.19      2.78 o 
   6  -7   6       13.70       15.22      3.25 o 
  -6  -6   6      339.48      313.22      5.57 o 
  -5  -6   6      109.43      111.97      4.51 o 
  -4  -6   6      249.63      248.90      5.33 o 
  -3  -6   6       63.91       52.47      3.06 o 
  -2  -6   6       15.53       23.68      2.70 o 
  -1  -6   6      241.34      253.03      9.22 o 
   0  -6   6      948.87      931.02     24.00 o 
   1  -6   6       28.07       25.90      2.50 o 
   2  -6   6       93.12       75.43      3.44 o 
   3  -6   6        6.57        7.40      3.02 o 
   4  -6   6      575.31      594.31     13.37 o 
   5  -6   6       23.74       17.61      3.80 o 
   6  -6   6       64.86       64.20      4.10 o 
  -7  -5   6       61.66       76.33      9.36 o 
  -6  -5   6       24.29       27.67      3.81 o 
  -5  -5   6       28.21       22.71      3.69 o 
  -4  -5   6       11.80       11.11      3.18 o 
  -3  -5   6      434.99      429.27      6.37 o 
  -2  -5   6      145.78      144.95      4.71 o 
  -1  -5   6     2070.72     2118.12     32.36 o 
   0  -5   6      142.78      136.26      5.51 o 
   1  -5   6     2601.74     2404.54    168.91 o 
   2  -5   6        0.06        1.88      3.14 o 
   3  -5   6       66.75       51.79      3.75 o 
   4  -5   6        0.49        4.22      3.30 o 
   5  -5   6       63.88       75.45      3.70 o 
   6  -5   6      177.39      184.49      5.10 o 
  -7  -4   6       19.15       20.54      3.73 o 
  -6  -4   6      145.89      138.00      5.74 o 
  -5  -4   6      133.22      129.45      4.62 o 
  -4  -4   6      269.87      286.38      6.01 o 
  -3  -4   6       43.46       41.27      3.29 o 
  -2  -4   6       12.56       11.97      2.60 o 
  -1  -4   6      110.73      111.05      3.53 o 
   0  -4   6     1372.63     1204.60     16.74 o 
   1  -4   6       29.96       26.09      2.86 o 
   2  -4   6        1.89        0.70      2.36 o 
   3  -4   6      194.64      213.13      8.24 o 
   4  -4   6       31.93       33.27      3.21 o 
   5  -4   6       49.96       47.11      2.99 o 
   6  -4   6      301.76      285.09     13.68 o 
  -7  -3   6      121.17      101.50      5.82 o 
  -6  -3   6       63.87       63.69      3.66 o 
  -5  -3   6      301.01      304.72      6.38 o 
  -4  -3   6        3.45        3.87      2.50 o 
  -3  -3   6      448.83      494.97     16.05 o 
  -2  -3   6      472.80      475.77     10.47 o 
  -1  -3   6     1817.02     1775.62     23.01 o 
   0  -3   6       12.62       13.31      2.38 o 
   1  -3   6        1.59        2.31      2.67 o 
   2  -3   6      366.15      393.52     18.47 o 
   3  -3   6      871.22      904.50     17.71 o 
   4  -3   6       63.30       68.40      3.24 o 
   5  -3   6        6.87       12.70      3.11 o 
   6  -3   6      126.94      126.57      4.63 o 
  -7  -2   6       27.12       21.93      4.21 o 
  -6  -2   6      127.82      122.46      3.84 o 
  -5  -2   6      124.82      121.81      3.74 o 
  -4  -2   6        1.80        3.35      2.74 o 
  -3  -2   6      351.62      350.41      9.04 o 
  -2  -2   6      578.88      624.76     16.37 o 
  -1  -2   6        8.26        6.11      2.44 o 
   0  -2   6     6087.89     5799.10    141.47 o 
   1  -2   6        9.60       10.18      3.98 o 
   2  -2   6        0.46        7.73      3.92 o 
   3  -2   6        0.12        1.37      2.42 o 
   4  -2   6      273.89      302.26      4.32 o 
   5  -2   6      205.00      207.88      4.07 o 
   6  -2   6       59.12       59.80      3.30 o 
   7  -2   6        6.01        5.05      3.82 o 
  -7  -1   6        0.36        0.72      4.49 o 
  -6  -1   6      123.36      123.53      4.13 o 
  -5  -1   6      140.49      142.50      4.90 o 
  -4  -1   6       77.29       77.68      3.66 o 
  -3  -1   6       70.18       62.64      3.45 o 
  -2  -1   6       52.73       51.16      3.07 o 
  -1  -1   6     2776.00     2533.51     16.80 o 
   0  -1   6        4.39        3.56      2.52 o 
   1  -1   6        8.34        8.31      2.89 o 
   2  -1   6      889.26      992.64      9.76 o 
   3  -1   6     1001.88      990.31     30.62 o 
   4  -1   6       83.54       88.19      3.89 o 
   5  -1   6     1071.90     1106.11     13.58 o 
   6  -1   6       41.32       40.88      3.73 o 
   7  -1   6        1.15        2.05      3.79 o 
  -7   0   6       34.62       27.45      4.81 o 
  -6   0   6      281.63      266.19      8.55 o 
  -5   0   6        0.07        0.57      3.56 o 
  -4   0   6      584.09      639.09     16.39 o 
  -3   0   6      232.07      256.06      6.32 o 
  -2   0   6     2222.03     2086.70     72.30 o 
  -1   0   6       85.15       89.17      3.16 o 
   0   0   6      955.81      826.33     17.39 o 
   1   0   6      203.94      176.96      7.88 o 
   2   0   6       15.90       24.04      3.68 o 
   3   0   6      632.52      684.59      8.94 o 
   4   0   6      518.18      555.92      8.64 o 
   5   0   6      580.38      595.41     12.23 o 
   6   0   6      767.30      755.99     20.80 o 
   7   0   6        2.38        2.75      3.75 o 
  -7   1   6      207.96      188.28      6.95 o 
  -6   1   6       40.24       40.01      3.73 o 
  -5   1   6       68.51       70.90      3.32 o 
  -4   1   6      185.99      173.55      4.12 o 
  -3   1   6      455.75      464.91      6.34 o 
  -2   1   6      183.38      171.94      3.86 o 
  -1   1   6     3024.56     2877.09     30.39 o 
   0   1   6      125.76      120.29      3.87 o 
   1   1   6        1.91        7.69      3.20 o 
   2   1   6      224.20      205.55      7.15 o 
   3   1   6      234.21      236.87      4.95 o 
   4   1   6      551.01      568.60      7.09 o 
   5   1   6       95.14      105.33      4.48 o 
   6   1   6       29.35       36.38      3.62 o 
   7   1   6       59.85       61.72      4.22 o 
  -7   2   6       10.93       13.68      7.66 o 
  -6   2   6       11.54       10.01      3.44 o 
  -5   2   6       75.22       70.53      3.35 o 
  -4   2   6        4.66        3.65      3.35 o 
  -3   2   6       94.01       91.27      3.95 o 
  -2   2   6      920.38      778.50     17.17 o 
  -1   2   6        9.38        8.66      2.25 o 
   0   2   6        1.80        2.73      2.34 o 
   1   2   6      738.24      673.73     37.07 o 
   2   2   6     3382.29     3468.17     23.47 o 
   3   2   6      274.26      296.99      6.30 o 
   4   2   6     4241.32     4375.57     17.79 o 
   5   2   6      481.67      521.45     12.60 o 
   6   2   6       24.47       24.98      4.37 o 
   7   2   6        8.94        8.87      3.82 o 
  -6   3   6        3.26        3.83      2.98 o 
  -5   3   6      299.03      302.53      5.30 o 
  -4   3   6       51.06       51.50      3.92 o 
  -3   3   6      962.16      863.22      7.23 o 
  -2   3   6        1.40        1.08      2.21 o 
  -1   3   6      846.83      770.07      9.90 o 
   0   3   6        6.60        5.97      2.16 o 
   1   3   6      285.38      241.42      5.95 o 
   2   3   6      316.22      300.85     14.09 o 
   3   3   6     5356.86     5346.44     70.93 o 
   4   3   6      943.71     1024.09     16.03 o 
   5   3   6     1312.06     1309.41     24.66 o 
   6   3   6       10.13       15.68      4.24 o 
   7   3   6        4.18        8.91      4.11 o 
  -6   4   6      117.63      103.89      4.31 o 
  -5   4   6       41.79       42.04      3.36 o 
  -4   4   6      450.87      475.70      7.46 o 
  -3   4   6       35.42       26.92      2.49 o 
  -2   4   6      675.97      724.81     13.53 o 
  -1   4   6       81.21       76.69      3.24 o 
   0   4   6        0.15        2.65      2.18 o 
   1   4   6      177.58      168.91      4.88 o 
   2   4   6      205.37      232.29      4.73 o 
   3   4   6      276.74      259.27      4.44 o 
   4   4   6      603.72      611.63     16.29 o 
   5   4   6       26.65       31.33      3.22 o 
   6   4   6       27.51       28.36      3.59 o 
   7   4   6        4.73        4.06      3.65 o 
  -6   5   6       15.76       19.10      4.06 o 
  -5   5   6        5.43        4.47      3.61 o 
  -4   5   6       11.40       13.09      3.38 o 
  -3   5   6       84.20       72.62      2.95 o 
  -2   5   6      120.98      105.46      3.28 o 
  -1   5   6      165.75      171.04      4.32 o 
   0   5   6       33.06       32.65      2.63 o 
   1   5   6     8294.72     8184.61    124.99 o 
   2   5   6      115.96      131.55      3.75 o 
   3   5   6     7306.01     7662.65    152.40 o 
   4   5   6      276.69      281.45      4.83 o 
   5   5   6       53.56       57.31      3.32 o 
   6   5   6        5.20        7.97      4.03 o 
   7   5   6        2.96        3.40      4.07 o 
  -6   6   6       65.69       67.85      4.30 o 
  -5   6   6        0.99        5.37      4.05 o 
  -4   6   6      264.49      251.12      4.53 o 
  -3   6   6      115.61      121.38      5.03 o 
  -2   6   6      243.36      224.99      6.18 o 
  -1   6   6      600.67      603.89     10.45 o 
   0   6   6     1349.49     1308.28     22.41 o 
   1   6   6       37.71       34.02      2.71 o 
   2   6   6     7698.98     7935.33    143.61 o 
   3   6   6      505.00      517.32     11.90 o 
   4   6   6     2381.59     2413.38     74.07 o 
   5   6   6        0.67        3.71      2.68 o 
   6   6   6        0.56        2.04      3.52 o 
   7   6   6        3.97        4.49      4.41 o 
  -6   7   6        0.43        0.80      3.22 o 
  -5   7   6      182.74      170.32      6.33 o 
  -4   7   6       21.52       23.55      2.69 o 
  -3   7   6        6.84        7.03      2.31 o 
  -2   7   6      276.90      290.43      4.07 o 
  -1   7   6       16.55       24.51      4.58 o 
   0   7   6        1.82        1.05      1.91 o 
   1   7   6      640.76      658.12      5.99 o 
   2   7   6      735.81      750.13     19.63 o 
   3   7   6      815.73      855.76     10.23 o 
   4   7   6       28.56       29.01      3.08 o 
   5   7   6      123.98      132.90      4.97 o 
   6   7   6        3.19        3.19      3.26 o 
  -6   8   6       13.55        9.04      4.14 o 
  -5   8   6        8.14        5.70      4.29 o 
  -4   8   6      111.27      107.06      4.17 o 
  -3   8   6      198.68      196.46      6.11 o 
  -2   8   6        6.89       10.86      2.81 o 
  -1   8   6      337.85      353.47     11.14 o 
   0   8   6     2686.16     2744.32     23.81 o 
   1   8   6      725.70      758.16      9.22 o 
   2   8   6     8701.17     8557.67     88.47 o 
   3   8   6      104.28       95.88      3.53 o 
   4   8   6       33.74       29.24      3.20 o 
   5   8   6       27.76       28.84      2.99 o 
   6   8   6       40.88       43.54      4.25 o 
  -5   9   6       37.47       40.03      4.03 o 
  -4   9   6       75.51       79.84      2.80 o 
  -3   9   6      237.93      242.02      6.10 o 
  -2   9   6      178.83      187.76      4.50 o 
  -1   9   6      702.19      692.61      8.28 o 
   0   9   6        6.06        7.38      2.01 o 
   1   9   6     7900.13     7580.35     91.26 o 
   2   9   6       70.47       66.59      2.64 o 
   3   9   6     2075.98     2121.32     48.23 o 
   4   9   6       52.19       53.53      3.16 o 
   5   9   6      140.43      136.53      3.95 o 
   6   9   6        1.63        4.01      3.90 o 
  -5  10   6        0.44        2.77      3.08 o 
  -4  10   6      117.42      119.46      3.74 o 
  -3  10   6        4.39        6.53      2.00 o 
  -2  10   6      111.60      112.88      3.88 o 
  -1  10   6        5.55        6.38      2.20 o 
   0  10   6       11.92       10.20      2.44 o 
   1  10   6       33.12       34.93      2.65 o 
   2  10   6     1372.76     1412.63     13.48 o 
   3  10   6        3.66        4.17      2.41 o 
   4  10   6        1.52        3.13      3.38 o 
   5  10   6        4.30        4.73      3.09 o 
   6  10   6      191.21      191.42      4.83 o 
  -5  11   6      101.95       96.89      7.13 o 
  -4  11   6       68.65       68.41      2.98 o 
  -3  11   6      159.25      169.18      4.69 o 
  -2  11   6      266.13      266.80      8.82 o 
  -1  11   6      886.22      928.95     10.76 o 
   0  11   6        2.58        5.45      2.28 o 
   1  11   6     3714.16     3715.70     47.89 o 
   2  11   6      152.00      140.65      3.74 o 
   3  11   6       74.90       73.07      4.28 o 
   4  11   6       34.11       33.95      2.93 o 
   5  11   6      313.25      314.68      5.40 o 
   6  11   6        4.07        4.41      3.98 o 
  -5  12   6       57.76       53.92      3.84 o 
  -4  12   6       19.98       22.08      2.96 o 
  -3  12   6       63.40       60.89      2.81 o 
  -2  12   6      668.66      688.30      9.17 o 
  -1  12   6       49.27       55.51      3.08 o 
   0  12   6     2568.55     2528.71     67.18 o 
   1  12   6      168.71      187.21      6.62 o 
   2  12   6     1744.43     1823.27     20.91 o 
   3  12   6       11.85       11.45      2.65 o 
   4  12   6      560.22      572.40     20.81 o 
   5  12   6        3.19        3.56      3.41 o 
   6  12   6        8.49        8.04      3.77 o 
  -4  13   6        4.80        5.47      2.67 o 
  -3  13   6      123.83      119.80      4.73 o 
  -2  13   6       51.96       53.23      2.68 o 
  -1  13   6       69.27       64.59      2.92 o 
   0  13   6       26.41       25.08      3.08 o 
   1  13   6      197.16      211.21      5.05 o 
   2  13   6        0.56        4.27      2.88 o 
   3  13   6        3.18        7.14      2.90 o 
   4  13   6        0.00        2.67      4.33 o 
   5  13   6       47.41       49.66      3.51 o 
  -4  14   6       76.19       59.57      3.59 o 
  -3  14   6      269.03      254.54      7.72 o 
  -2  14   6      144.39      122.97      4.09 o 
  -1  14   6        2.04        3.71      2.58 o 
   0  14   6      389.03      378.39      6.32 o 
   1  14   6       23.72       24.43      3.05 o 
   2  14   6       74.11       83.60      3.00 o 
   3  14   6       19.26       18.11      2.87 o 
   4  14   6      271.59      257.07      8.68 o 
   5  14   6        0.02        0.10      3.56 o 
  -3  15   6       54.86       44.47      2.99 o 
  -2  15   6       24.94       22.47      2.71 o 
  -1  15   6      858.27      864.35     27.06 o 
   0  15   6       63.31       65.81      4.04 o 
   1  15   6      465.86      499.66      9.58 o 
   2  15   6       11.75       11.81      2.63 o 
   3  15   6      494.16      501.39     15.01 o 
   4  15   6        3.05        2.48      3.07 o 
   5  15   6       92.37       82.64      6.27 o 
  -3  16   6        8.16        5.66      2.84 o 
  -2  16   6       89.48       86.21      3.24 o 
  -1  16   6       49.12       51.03      3.42 o 
   0  16   6       62.95       69.74      3.66 o 
   1  16   6        3.63        2.30      3.06 o 
   2  16   6       29.48       30.52      2.81 o 
   3  16   6        3.86        6.68      2.96 o 
   4  16   6        6.76        8.91      3.20 o 
  -2  17   6       30.90       32.89      3.76 o 
  -1  17   6       13.78       15.06      3.12 o 
   0  17   6       13.66       13.07      3.34 o 
   1  17   6      227.98      225.90      5.36 o 
   2  17   6        1.06        6.08      3.87 o 
   3  17   6      214.73      186.51      8.85 o 
  -1  18   6       43.45       41.77      4.93 o 
   0  18   6       67.68       76.30      4.40 o 
   1  18   6        9.71       13.08      3.65 o 
   2  18   6      190.69      184.63      8.98 o 
   3  18   6        5.03        7.81      3.40 o 
  -2 -17   7        0.43        1.57      3.50 o 
  -1 -17   7       78.18       83.42      3.93 o 
   0 -17   7        8.16       12.20      3.15 o 
   1 -17   7        0.85        2.17      3.14 o 
  -3 -16   7        0.63        2.08      3.50 o 
  -2 -16   7      237.84      230.99      4.91 o 
  -1 -16   7        7.16        7.55      3.16 o 
   0 -16   7        8.25       13.06      3.12 o 
   1 -16   7       15.19       15.80      3.39 o 
   2 -16   7        0.53        0.04      3.49 o 
  -4 -15   7        6.89        4.74      3.99 o 
  -3 -15   7      120.29      109.81      5.68 o 
  -2 -15   7       11.54       10.24      2.43 o 
  -1 -15   7        1.42        4.13      3.41 o 
   0 -15   7       50.04       47.75      3.78 o 
   1 -15   7        5.42        5.81      3.51 o 
   2 -15   7       10.91        9.31      2.90 o 
   3 -15   7       61.39       51.18      3.70 o 
  -4 -14   7       40.95       31.35      3.52 o 
  -3 -14   7        0.04        2.57      2.82 o 
  -2 -14   7      257.09      277.56      6.28 o 
  -1 -14   7        4.09        6.93      3.06 o 
   0 -14   7       51.43       52.38      3.71 o 
   1 -14   7        8.05       11.41      3.10 o 
   2 -14   7        7.73        9.61      2.79 o 
   3 -14   7        0.04        2.22      4.30 o 
  -5 -13   7       57.76       59.20      4.19 o 
  -4 -13   7        0.17       -0.08      4.14 o 
  -3 -13   7      434.04      430.51      5.25 o 
  -2 -13   7       11.61       12.88      3.27 o 
  -1 -13   7        0.03        2.44      2.56 o 
   0 -13   7       10.16       14.37      2.91 o 
   1 -13   7      213.73      212.35      6.79 o 
   2 -13   7       35.88       35.93      3.52 o 
   3 -13   7        0.64        0.97      3.34 o 
   4 -13   7       19.13       19.71      4.16 o 
  -5 -12   7        1.76        2.55      3.46 o 
  -4 -12   7      105.86       95.92      3.90 o 
  -3 -12   7       21.21       19.75      2.85 o 
  -2 -12   7       14.79       11.10      2.64 o 
  -1 -12   7       56.87       60.11      3.33 o 
   0 -12   7      193.15      191.93      4.40 o 
   1 -12   7        1.69        2.24      2.91 o 
   2 -12   7      335.18      342.55     12.97 o 
   3 -12   7       25.95       25.57      3.29 o 
   4 -12   7       16.72       21.06      3.82 o 
  -5 -11   7       39.62       32.77      3.26 o 
  -4 -11   7        5.48        5.13      2.62 o 
  -3 -11   7      207.96      227.86      5.25 o 
  -2 -11   7      272.16      272.43      6.79 o 
  -1 -11   7      139.50      136.88      4.41 o 
   0 -11   7        7.13        8.27      2.40 o 
   1 -11   7      323.41      316.05     13.64 o 
   2 -11   7        1.83        3.95      2.78 o 
   3 -11   7       22.35       26.61      3.16 o 
   4 -11   7       42.96       39.81      3.90 o 
   5 -11   7       11.62       10.41      3.66 o 
  -6 -10   7       42.60       39.19      3.69 o 
  -5 -10   7       37.24       44.08      3.37 o 
  -4 -10   7      213.81      222.77      4.43 o 
  -3 -10   7        1.42        1.24      2.37 o 
  -2 -10   7       75.56       83.08      3.50 o 
  -1 -10   7        1.79        2.70      2.64 o 
   0 -10   7      959.95      930.48     22.70 o 
   1 -10   7       66.32       61.24      2.88 o 
   2 -10   7      197.33      210.57      9.25 o 
   3 -10   7      123.30      113.99      3.84 o 
   4 -10   7       41.93       37.29      3.87 o 
   5 -10   7        7.06        7.55      3.98 o 
  -6  -9   7       53.69       56.44      5.47 o 
  -5  -9   7      153.62      138.05      3.75 o 
  -4  -9   7       97.18      102.53      3.61 o 
  -3  -9   7      148.85      157.52      3.36 o 
  -2  -9   7      442.81      405.84      5.08 o 
  -1  -9   7      400.48      383.81      6.72 o 
   0  -9   7       10.23        9.24      2.15 o 
   1  -9   7      489.98      497.87     10.44 o 
   2  -9   7       58.77       61.67      3.11 o 
   3  -9   7      142.67      145.43      5.10 o 
   4  -9   7       10.36       14.86      3.78 o 
   5  -9   7      113.73      105.43      7.52 o 
  -6  -8   7       19.74       26.86      4.89 o 
  -5  -8   7       62.18       65.71      3.74 o 
  -4  -8   7      105.03      116.64      3.37 o 
  -3  -8   7      620.04      619.63     12.66 o 
  -2  -8   7      287.13      263.46      7.03 o 
  -1  -8   7       66.35       58.74      2.61 o 
   0  -8   7     1470.17     1441.27     16.46 o 
   1  -8   7       29.72       27.06      2.33 o 
   2  -8   7      390.87      400.43     13.08 o 
   3  -8   7       62.39       62.89      3.31 o 
   4  -8   7       63.06       66.14      3.79 o 
   5  -8   7       26.43       29.23      3.93 o 
  -6  -7   7       91.07       87.48      4.34 o 
  -5  -7   7      152.50      150.91      4.65 o 
  -4  -7   7       31.03       28.04      3.09 o 
  -3  -7   7       21.96       27.14      2.73 o 
  -2  -7   7        8.67       10.43      2.17 o 
  -1  -7   7     4011.71     4034.91    113.57 o 
   0  -7   7      125.74      116.00      4.42 o 
   1  -7   7     1746.23     1773.11     40.26 o 
   2  -7   7       96.75       97.83      3.45 o 
   3  -7   7        4.89        7.43      2.87 o 
   4  -7   7       18.20       18.36      3.11 o 
   5  -7   7      274.61      265.75      4.91 o 
   6  -7   7        2.52        2.11      3.31 o 
  -6  -6   7      302.85      292.33     15.50 o 
  -5  -6   7        4.42        5.31      3.55 o 
  -4  -6   7      229.81      240.23      4.70 o 
  -3  -6   7      923.31      926.31     11.00 o 
  -2  -6   7     1560.00     1575.79     36.80 o 
  -1  -6   7      153.81      162.78      3.71 o 
   0  -6   7      642.19      729.23     14.14 o 
   1  -6   7       49.01       54.40      2.96 o 
   2  -6   7      145.81      155.16      4.26 o 
   3  -6   7       18.97       20.52      3.13 o 
   4  -6   7      148.01      157.41      6.87 o 
   5  -6   7       49.03       53.12      3.79 o 
   6  -6   7       48.74       39.56      3.64 o 
  -6  -5   7        2.23        4.34      2.97 o 
  -5  -5   7       17.67       16.73      3.59 o 
  -4  -5   7      729.09      729.21     17.37 o 
  -3  -5   7      722.37      696.04      7.86 o 
  -2  -5   7       16.63       16.22      2.70 o 
  -1  -5   7     2725.81     2811.26     46.66 o 
   0  -5   7       16.19       18.31      2.35 o 
   1  -5   7      590.20      562.78      8.79 o 
   2  -5   7       30.93       26.06      2.49 o 
   3  -5   7      175.92      190.16      4.40 o 
   4  -5   7      132.76      133.79      3.26 o 
   5  -5   7      294.94      294.93      9.06 o 
   6  -5   7       16.83       25.69      3.30 o 
  -6  -4   7        1.68        3.49      3.67 o 
  -5  -4   7      106.45      115.95      3.97 o 
  -4  -4   7       19.01       22.92      3.56 o 
  -3  -4   7       96.16       99.63      3.66 o 
  -2  -4   7     3815.14     3628.89     99.96 o 
  -1  -4   7      153.03      159.22      3.60 o 
   0  -4   7     5094.60     4950.01    106.79 o 
   1  -4   7       32.23       25.97      2.52 o 
   2  -4   7       31.48       27.03      2.81 o 
   3  -4   7        2.27        2.99      3.21 o 
   4  -4   7     1996.21     2206.03     47.13 o 
   5  -4   7       29.03       34.18      3.44 o 
   6  -4   7      591.63      566.88     18.05 o 
  -7  -3   7      159.80      127.84      8.46 o 
  -6  -3   7       34.34       36.69      4.02 o 
  -5  -3   7      355.68      375.75      6.24 o 
  -4  -3   7      370.86      389.94      7.80 o 
  -3  -3   7     1051.60     1113.18     13.92 o 
  -2  -3   7      474.30      516.18      6.42 o 
  -1  -3   7        2.51        1.33      2.58 o 
   0  -3   7       32.28       33.15      2.66 o 
   1  -3   7        0.73        2.29      3.05 o 
   2  -3   7       20.66       34.53      3.10 o 
   3  -3   7       12.63       11.54      2.51 o 
   4  -3   7      191.42      197.04      4.06 o 
   5  -3   7      143.16      151.98      9.00 o 
   6  -3   7       32.15       33.35      3.22 o 
  -7  -2   7        3.44        2.20      4.31 o 
  -6  -2   7      130.61      127.66      4.22 o 
  -5  -2   7       97.91      104.18      3.77 o 
  -4  -2   7      637.25      672.44     16.66 o 
  -3  -2   7      131.40      131.00      6.99 o 
  -2  -2   7       96.05      109.64      3.55 o 
  -1  -2   7       19.27       23.79      2.22 o 
   0  -2   7       19.06       22.86      2.83 o 
   1  -2   7       17.02       20.19      4.15 o 
   2  -2   7      467.36      536.67     14.11 o 
   3  -2   7      321.08      338.16      8.41 o 
   4  -2   7      892.48      900.96     16.86 o 
   5  -2   7       33.47       40.10      2.91 o 
   6  -2   7       49.98       43.33      3.76 o 
  -7  -1   7       19.02       12.11      4.14 o 
  -6  -1   7       25.05       32.71      3.44 o 
  -5  -1   7       29.74       25.71      2.73 o 
  -4  -1   7       95.92      101.78      3.68 o 
  -3  -1   7     1114.71     1064.13     13.62 o 
  -2  -1   7      103.95       89.68      3.38 o 
  -1  -1   7     2718.30     2587.39     71.86 o 
   0  -1   7       21.63       25.20      2.69 o 
   1  -1   7      285.27      282.41      6.57 o 
   2  -1   7       81.60       87.67      4.17 o 
   3  -1   7     7527.65     8155.68    159.61 o 
   4  -1   7      135.52      140.95      8.47 o 
   5  -1   7     2062.47     2158.95     72.73 o 
   6  -1   7        5.77        6.26      3.19 o 
   7  -1   7        4.86        4.81      4.36 o 
  -7   0   7       39.72       42.87      5.00 o 
  -6   0   7       35.69       40.74      4.43 o 
  -5   0   7       53.82       55.03      3.74 o 
  -4   0   7      524.29      569.68     12.67 o 
  -3   0   7      320.41      345.08      9.18 o 
  -2   0   7       76.90       75.31      3.77 o 
  -1   0   7        5.16        5.59      2.07 o 
   0   0   7      131.77      120.29      4.03 o 
   1   0   7      100.84       94.76      3.90 o 
   2   0   7      281.89      240.88      5.27 o 
   3   0   7     1406.72     1507.89     67.36 o 
   4   0   7      144.49      146.12      4.85 o 
   5   0   7      225.22      242.79      7.42 o 
   6   0   7        4.68        7.27      3.29 o 
   7   0   7        4.42        2.68      3.13 o 
  -6   1   7       15.92       14.91      3.98 o 
  -5   1   7      363.62      382.50      9.59 o 
  -4   1   7      159.17      148.15      4.77 o 
  -3   1   7      215.90      218.39      5.20 o 
  -2   1   7       57.09       51.46      2.83 o 
  -1   1   7     1511.09     1567.15     25.41 o 
   0   1   7        0.60        0.78      2.40 o 
   1   1   7      208.37      221.60      5.63 o 
   2   1   7     1285.41     1278.77     34.13 o 
   3   1   7     2411.43     2469.59     61.19 o 
   4   1   7      199.77      210.64      7.19 o 
   5   1   7      339.06      324.88     19.08 o 
   6   1   7        5.65        4.35      3.54 o 
   7   1   7       93.86       81.30      4.87 o 
  -6   2   7       45.94       42.90      3.76 o 
  -5   2   7       84.46       76.00      4.01 o 
  -4   2   7       75.64       81.38      4.06 o 
  -3   2   7      292.23      288.94     11.27 o 
  -2   2   7      296.27      327.73      5.43 o 
  -1   2   7      129.83      127.42      3.27 o 
   0   2   7       25.47       28.06      2.62 o 
   1   2   7      469.45      493.18      7.89 o 
   2   2   7    27720.37    27468.16    275.36 o 
   3   2   7      282.31      294.41      4.68 o 
   4   2   7     3098.64     3113.72     43.75 o 
   5   2   7       18.58       22.08      3.54 o 
   6   2   7      221.12      223.58     13.65 o 
   7   2   7       16.66       12.73      3.25 o 
  -6   3   7        4.49        4.69      3.94 o 
  -5   3   7       37.57       40.75      3.20 o 
  -4   3   7      212.29      204.81      4.79 o 
  -3   3   7      244.09      206.66      3.89 o 
  -2   3   7       21.80       26.73      2.35 o 
  -1   3   7     1129.05     1074.62     20.12 o 
   0   3   7      198.17      187.15      7.21 o 
   1   3   7     2556.08     2261.06     99.53 o 
   2   3   7     1451.35     1423.10     41.31 o 
   3   3   7      281.79      293.45      4.90 o 
   4   3   7      297.96      285.63      7.09 o 
   5   3   7       33.04       34.38      3.54 o 
   6   3   7       40.49       36.08      4.60 o 
   7   3   7       18.85       13.68      4.20 o 
  -6   4   7       41.27       41.77      4.19 o 
  -5   4   7       57.68       54.01      3.49 o 
  -4   4   7      391.69      393.88      6.25 o 
  -3   4   7       61.85       50.13      2.62 o 
  -2   4   7     1637.39     1775.22     73.31 o 
  -1   4   7        9.49        6.63      1.90 o 
   0   4   7       28.23       18.65      2.30 o 
   1   4   7      133.01      133.63      4.56 o 
   2   4   7     2439.36     2320.68     87.27 o 
   3   4   7       28.01       21.82      2.80 o 
   4   4   7      195.00      197.21      4.28 o 
   5   4   7      116.81      113.00      4.32 o 
   6   4   7      520.57      482.33      9.62 o 
   7   4   7       86.37       73.03      4.54 o 
  -6   5   7        4.40        4.85      3.15 o 
  -5   5   7       15.60       17.05      3.94 o 
  -4   5   7      205.03      231.03     14.11 o 
  -3   5   7        2.68        1.43      2.07 o 
  -2   5   7       63.29       66.41      2.91 o 
  -1   5   7       36.31       41.25      2.36 o 
   0   5   7      160.58      161.83      3.55 o 
   1   5   7    21514.98    19490.61    750.91 o 
   2   5   7       73.95       83.16      3.49 o 
   3   5   7     3754.26     3900.26     17.09 o 
   4   5   7        0.42        2.44      2.86 o 
   5   5   7      467.18      481.04      5.67 o 
   6   5   7      181.44      184.22      5.35 o 
   7   5   7       33.53       27.75      4.19 o 
  -6   6   7        1.91        1.47      3.49 o 
  -5   6   7       54.58       60.47      4.04 o 
  -4   6   7      106.84      101.91      3.43 o 
  -3   6   7        0.14        1.18      2.11 o 
  -2   6   7     1342.81     1460.99     29.98 o 
  -1   6   7      102.92      103.63      3.60 o 
   0   6   7     2213.00     2088.39     34.95 o 
   1   6   7      547.12      551.09      7.01 o 
   2   6   7       11.48       12.86      2.52 o 
   3   6   7      197.06      186.55      4.11 o 
   4   6   7       39.46       33.97      2.94 o 
   5   6   7      166.28      169.66      3.98 o 
   6   6   7       62.40       54.71      4.25 o 
   7   6   7       33.06       26.14      4.08 o 
  -6   7   7        4.40        4.75      3.97 o 
  -5   7   7      234.78      262.54      6.60 o 
  -4   7   7       25.79       25.27      2.27 o 
  -3   7   7      836.42      880.67     20.18 o 
  -2   7   7       31.43       39.69      2.69 o 
  -1   7   7      736.80      683.11      9.50 o 
   0   7   7        0.36        1.61      2.14 o 
   1   7   7      162.83      156.32      3.50 o 
   2   7   7      286.98      315.48      7.23 o 
   3   7   7        1.89        2.77      2.57 o 
   4   7   7      137.41      137.65      3.56 o 
   5   7   7      384.05      374.10      5.97 o 
   6   7   7       94.91      102.48      3.89 o 
  -6   8   7       14.93       17.66      3.56 o 
  -5   8   7       53.34       50.99      3.72 o 
  -4   8   7       55.30       49.53      2.82 o 
  -3   8   7        9.84       10.11      2.43 o 
  -2   8   7      550.29      597.75     14.71 o 
  -1   8   7        0.60        2.30      2.13 o 
   0   8   7     5561.04     5532.18    136.13 o 
   1   8   7      237.62      247.31      6.98 o 
   2   8   7      602.17      572.77     22.00 o 
   3   8   7        0.02        0.91      3.22 o 
   4   8   7      231.35      246.68      4.55 o 
   5   8   7       43.61       50.10      4.05 o 
   6   8   7      309.39      314.92      7.70 o 
  -5   9   7       16.48       18.56      3.02 o 
  -4   9   7        2.16        2.32      2.66 o 
  -3   9   7      239.39      243.29      5.66 o 
  -2   9   7       30.47       32.31      2.75 o 
  -1   9   7      918.19      907.94     24.09 o 
   0   9   7       16.37       14.59      2.18 o 
   1   9   7       61.02       62.48      3.04 o 
   2   9   7        9.23        8.66      2.60 o 
   3   9   7      326.61      338.00      9.93 o 
   4   9   7       23.27       22.62      3.45 o 
   5   9   7      223.30      234.26      5.01 o 
   6   9   7       19.78       20.46      4.04 o 
  -5  10   7        3.33        6.79      3.49 o 
  -4  10   7      340.28      338.39      7.17 o 
  -3  10   7        0.20        3.27      2.86 o 
  -2  10   7      230.10      232.30      5.63 o 
  -1  10   7      177.27      184.74      3.67 o 
   0  10   7        2.91        3.52      1.88 o 
   1  10   7        1.55        1.87      2.29 o 
   2  10   7      691.26      691.71     10.94 o 
   3  10   7      171.69      178.79      3.90 o 
   4  10   7      337.27      340.06     10.29 o 
   5  10   7       33.04       35.79      3.27 o 
   6  10   7       89.83       85.36      3.87 o 
  -5  11   7       64.26       57.30      3.78 o 
  -4  11   7        0.35       -0.69      2.93 o 
  -3  11   7      313.97      315.89      6.91 o 
  -2  11   7       12.22       14.55      2.39 o 
  -1  11   7      514.49      520.13      7.81 o 
   0  11   7       63.40       62.43      2.92 o 
   1  11   7        5.12       25.80      6.00 o 
   2  11   7      258.97      254.69      5.10 o 
   3  11   7       16.28       15.38      2.24 o 
   4  11   7        4.40        7.40      2.67 o 
   5  11   7      312.19      314.90     12.39 o 
   6  11   7       47.20       40.95      3.96 o 
  -5  12   7       14.79       19.56      8.60 o 
  -4  12   7       34.94       33.45      2.74 o 
  -3  12   7       31.88       28.69      3.10 o 
  -2  12   7        0.07        6.14      3.11 o 
  -1  12   7      199.66      213.30      3.76 o 
   0  12   7        0.00        1.20      3.73 o 
   1  12   7      140.37      151.56      3.28 o 
   2  12   7      131.55      138.91      6.32 o 
   3  12   7        0.15        1.16      2.39 o 
   4  12   7      324.59      327.45      6.24 o 
   5  12   7       96.26       88.98      4.17 o 
   6  12   7       14.98       11.91      3.21 o 
  -4  13   7        4.36        4.77      2.73 o 
  -3  13   7        1.56        4.84      2.70 o 
  -2  13   7       18.03       16.55      2.76 o 
  -1  13   7        7.26        9.04      2.92 o 
   0  13   7       22.33       25.31      4.42 o 
   1  13   7      343.90      345.92      7.63 o 
   2  13   7       26.33       28.60      2.72 o 
   3  13   7       65.58       71.18      3.19 o 
   4  13   7       20.12       17.82      2.79 o 
   5  13   7      106.92      104.90      4.54 o 
  -4  14   7      188.06      162.68      6.17 o 
  -3  14   7       69.42       59.04      3.28 o 
  -2  14   7       86.16       84.22      3.32 o 
  -1  14   7      103.99      101.82      3.44 o 
   0  14   7       31.69       34.78      3.46 o 
   1  14   7        7.16        8.16      2.56 o 
   2  14   7       41.87       36.98      2.68 o 
   3  14   7       20.14       19.21      3.16 o 
   4  14   7      274.99      275.86      7.67 o 
   5  14   7       49.76       50.45      6.38 o 
  -3  15   7       12.22        8.42      3.16 o 
  -2  15   7      180.82      171.66      9.18 o 
  -1  15   7       21.07       19.48      2.71 o 
   0  15   7       40.27       38.91      3.12 o 
   1  15   7      140.61      152.46      4.59 o 
   2  15   7       36.43       36.70      3.03 o 
   3  15   7      243.35      260.08      6.90 o 
   4  15   7       28.41       26.59      2.70 o 
  -3  16   7       19.35       20.87      3.23 o 
  -2  16   7       11.36       12.70      2.77 o 
  -1  16   7       50.28       52.69      3.58 o 
   0  16   7      233.77      250.06     10.51 o 
   1  16   7        0.67        1.20      2.83 o 
   2  16   7       60.32       65.47      3.35 o 
   3  16   7        0.15       -1.37      3.02 o 
   4  16   7       27.08       27.61      3.26 o 
  -2  17   7      140.96      136.21      5.09 o 
  -1  17   7       20.07       18.00      3.04 o 
   0  17   7        0.06        0.17      3.12 o 
   1  17   7       19.03       20.69      3.42 o 
   2  17   7        0.77        1.94      2.57 o 
   3  17   7       45.49       42.32      3.60 o 
  -1  18   7       19.84       17.94      4.54 o 
   0  18   7       41.86       45.02      3.91 o 
   1  18   7        0.30        0.35      3.17 o 
   2  18   7      116.65      112.33      4.37 o 
  -2 -17   8        2.45        1.49      3.90 o 
  -1 -17   8       20.25       18.68      3.07 o 
   0 -17   8        7.58        7.49      3.09 o 
   1 -17   8       30.15       26.39      3.73 o 
  -3 -16   8        3.80        3.76      3.20 o 
  -2 -16   8        2.32        1.25      3.04 o 
  -1 -16   8        0.70        1.53      2.99 o 
   0 -16   8        0.66        4.23      2.91 o 
   1 -16   8        4.70        5.33      3.18 o 
   2 -16   8        2.44        3.71      3.34 o 
  -4 -15   8        2.21        3.30      3.43 o 
  -3 -15   8       17.48       18.34      3.38 o 
  -2 -15   8        4.22        5.40      3.20 o 
  -1 -15   8        5.95        4.53      3.15 o 
   0 -15   8       86.00       86.04      3.98 o 
   1 -15   8       39.96       34.97      3.24 o 
   2 -15   8        7.12        8.00      3.12 o 
   3 -15   8       41.85       35.41      4.26 o 
  -4 -14   8       62.29       61.55      4.15 o 
  -3 -14   8       50.46       53.35      3.86 o 
  -2 -14   8        0.01       -1.33      2.92 o 
  -1 -14   8       14.17       15.42      3.08 o 
   0 -14   8      419.49      395.38      7.61 o 
   1 -14   8        6.43        8.64      3.17 o 
   2 -14   8      150.99      144.99      3.94 o 
   3 -14   8       40.16       36.66      4.02 o 
  -5 -13   8      225.21      208.40     13.10 o 
  -4 -13   8       99.77       98.00      7.34 o 
  -3 -13   8        1.31        1.29      2.99 o 
  -2 -13   8        0.07        0.74      2.52 o 
  -1 -13   8      168.56      157.95      4.34 o 
   0 -13   8        1.21        0.35      3.18 o 
   1 -13   8       26.79       29.89      7.06 o 
   2 -13   8       32.57       34.63      3.51 o 
   3 -13   8       57.78       57.32      6.94 o 
   4 -13   8        6.23        5.83      3.30 o 
  -5 -12   8       34.06       31.24      3.66 o 
  -4 -12   8       77.37       72.68      3.86 o 
  -3 -12   8       24.80       23.21      3.15 o 
  -2 -12   8      142.56      153.89      4.00 o 
  -1 -12   8        0.43        0.86      2.53 o 
   0 -12   8       84.99       76.96      4.71 o 
   1 -12   8      122.14      132.10      5.25 o 
   2 -12   8       91.71      101.38      3.42 o 
   3 -12   8       52.98       52.84      3.66 o 
   4 -12   8        8.99       12.06      4.52 o 
  -5 -11   8       17.38       15.88      3.74 o 
  -4 -11   8      138.68      136.77      3.70 o 
  -3 -11   8       29.45       29.02      3.42 o 
  -2 -11   8      100.60       97.76      3.34 o 
  -1 -11   8      711.78      728.80     18.53 o 
   0 -11   8      126.98      127.61      3.29 o 
   1 -11   8      350.18      357.32     11.93 o 
   2 -11   8       61.35       67.14      3.58 o 
   3 -11   8        1.16        2.16      3.00 o 
   4 -11   8       28.42       27.53      3.82 o 
   5 -11   8      171.63      137.04      9.84 o 
  -6 -10   8       55.10       51.61      4.30 o 
  -5 -10   8      113.89      109.97      4.00 o 
  -4 -10   8        9.25       13.41      2.99 o 
  -3 -10   8        0.10       -0.20      2.82 o 
  -2 -10   8      285.83      270.62      7.67 o 
  -1 -10   8        1.25        1.33      2.63 o 
   0 -10   8      524.46      529.67     11.49 o 
   1 -10   8       11.27       12.66      2.92 o 
   2 -10   8       74.10       75.48      3.84 o 
   3 -10   8      127.54      132.39      4.38 o 
   4 -10   8        0.01        4.32      3.48 o 
   5 -10   8        0.03        1.60      4.06 o 
  -6  -9   8       14.34       15.53      4.41 o 
  -5  -9   8      299.35      298.60     11.40 o 
  -4  -9   8        0.12        0.40      2.62 o 
  -3  -9   8      488.82      503.71      6.55 o 
  -2  -9   8      123.79      120.50      3.49 o 
  -1  -9   8       33.74       37.91      2.96 o 
   0  -9   8       71.10       72.22      2.91 o 
   1  -9   8      271.41      286.74      4.31 o 
   2  -9   8      118.66      123.64      3.87 o 
   3  -9   8       19.18       16.24      3.08 o 
   4  -9   8       11.51       14.94      4.10 o 
   5  -9   8       60.73       59.88      4.30 o 
  -6  -8   8       70.78       71.35      4.71 o 
  -5  -8   8      106.68      107.52      3.91 o 
  -4  -8   8      407.35      422.04      5.24 o 
  -3  -8   8      407.14      398.22      6.19 o 
  -2  -8   8      603.31      586.28     14.62 o 
  -1  -8   8        2.72        3.62      2.27 o 
   0  -8   8       52.62       52.84      2.50 o 
   1  -8   8        0.68        2.60      2.38 o 
   2  -8   8      221.52      223.53      9.07 o 
   3  -8   8       40.95       37.21      2.87 o 
   4  -8   8      778.21      792.15      7.60 o 
   5  -8   8        0.56        1.86      3.30 o 
  -6  -7   8      101.13       93.37      3.90 o 
  -5  -7   8       23.28       20.66      3.38 o 
  -4  -7   8       24.09       27.04      2.73 o 
  -3  -7   8      402.76      427.11      7.12 o 
  -2  -7   8       16.53       19.32      2.53 o 
  -1  -7   8      410.06      388.62      5.08 o 
   0  -7   8       75.80       73.29      2.68 o 
   1  -7   8       84.26       87.71      2.95 o 
   2  -7   8      129.61      125.89      3.89 o 
   3  -7   8      128.84      122.25      3.97 o 
   4  -7   8        0.04        1.15      3.71 o 
   5  -7   8      193.51      196.15      4.42 o 
   6  -7   8        0.95        2.67      3.11 o 
  -6  -6   8      170.02      172.85      5.89 o 
  -5  -6   8       62.24       66.70      4.71 o 
  -4  -6   8      632.97      649.69      9.18 o 
  -3  -6   8      693.83      696.88      7.30 o 
  -2  -6   8       52.01       51.90      3.10 o 
  -1  -6   8       87.41       87.18      3.40 o 
   0  -6   8       18.62       22.16      2.21 o 
   1  -6   8       88.88      103.60      3.70 o 
   2  -6   8      252.70      281.48      9.23 o 
   3  -6   8       21.86       27.16      2.88 o 
   4  -6   8       60.57       68.40      3.59 o 
   5  -6   8        5.00        3.27      3.04 o 
   6  -6   8       17.36       18.03      3.46 o 
  -6  -5   8      154.65      141.85      7.05 o 
  -5  -5   8      299.61      299.11     10.91 o 
  -4  -5   8      705.64      733.50     18.26 o 
  -3  -5   8      167.54      162.80      4.28 o 
  -2  -5   8       21.46       22.66      2.54 o 
  -1  -5   8     1139.36     1221.30     10.24 o 
   0  -5   8       38.38       43.33      2.74 o 
   1  -5   8     2111.60     2231.90     36.77 o 
   2  -5   8       29.33       29.32      2.71 o 
   3  -5   8     1473.52     1518.82     10.01 o 
   4  -5   8       10.39       14.63      2.64 o 
   5  -5   8      466.68      470.23     13.29 o 
   6  -5   8        1.25        1.05      3.21 o 
  -6  -4   8       19.79       14.38      3.58 o 
  -5  -4   8       36.36       37.95      3.82 o 
  -4  -4   8        8.72       11.51      3.01 o 
  -3  -4   8       29.46       33.28      3.32 o 
  -2  -4   8      619.36      557.39      6.35 o 
  -1  -4   8       12.91       12.45      2.04 o 
   0  -4   8      216.07      257.93      4.26 o 
   1  -4   8       85.58       72.96      3.54 o 
   2  -4   8      805.63      761.99     13.88 o 
   3  -4   8        9.99        8.31      3.36 o 
   4  -4   8      605.79      624.19      5.77 o 
   5  -4   8        7.13        6.06      3.10 o 
   6  -4   8      280.30      264.58      6.35 o 
  -6  -3   8       36.72       36.30      3.69 o 
  -5  -3   8       97.79       96.36      4.13 o 
  -4  -3   8      405.01      411.37      5.86 o 
  -3  -3   8      350.39      373.40     10.38 o 
  -2  -3   8       59.03       71.37      3.02 o 
  -1  -3   8        0.19        5.93      2.39 o 
   0  -3   8       30.14       33.85      2.87 o 
   1  -3   8     1240.63     1267.97     15.47 o 
   2  -3   8       25.20       12.95      2.55 o 
   3  -3   8       47.19       47.67      2.77 o 
   4  -3   8        0.26        3.25      2.49 o 
   5  -3   8       12.61       13.17      3.13 o 
   6  -3   8        8.04        8.92      3.20 o 
  -6  -2   8       98.60      103.26      4.55 o 
  -5  -2   8       81.34       83.70      3.86 o 
  -4  -2   8        1.32        2.35      3.28 o 
  -3  -2   8       57.68       60.55      2.95 o 
  -2  -2   8     2071.27     2208.07     68.90 o 
  -1  -2   8      976.42     1007.16     20.74 o 
   0  -2   8    13132.08    13092.65    245.95 o 
   1  -2   8        7.28        6.65      2.43 o 
   2  -2   8     2305.53     2350.65     59.85 o 
   3  -2   8       99.21      119.77      6.55 o 
   4  -2   8      514.57      505.80      8.07 o 
   5  -2   8       20.63       17.97      3.02 o 
   6  -2   8       20.42       22.83      4.01 o 
  -6  -1   8        0.58        1.31      3.84 o 
  -5  -1   8        4.45        5.09      3.54 o 
  -4  -1   8      110.00      110.19      4.09 o 
  -3  -1   8      391.38      380.37      6.69 o 
  -2  -1   8      720.66      750.62     17.63 o 
  -1  -1   8      523.49      559.90     11.43 o 
   0  -1   8       24.13       26.57      2.63 o 
   1  -1   8     1957.00     1869.21     78.31 o 
   2  -1   8        3.80        4.97      3.21 o 
   3  -1   8     1458.76     1579.86     10.96 o 
   4  -1   8       11.28        7.80      3.16 o 
   5  -1   8      502.35      516.41     10.23 o 
   6  -1   8       39.59       41.86      3.22 o 
  -6   0   8       22.90       21.14      3.88 o 
  -5   0   8      177.01      172.23      7.18 o 
  -4   0   8      221.00      213.93      5.30 o 
  -3   0   8        2.11        1.68      2.87 o 
  -2   0   8      630.41      649.32     17.29 o 
  -1   0   8       38.54       36.92      2.51 o 
   0   0   8     2670.79     2460.25     28.13 o 
   1   0   8        5.10        3.76      3.55 o 
   2   0   8      123.84      134.37      6.03 o 
   3   0   8      320.91      339.82     21.17 o 
   4   0   8        0.03        1.12      3.15 o 
   5   0   8        3.08        0.85      3.80 o 
   6   0   8       70.24       74.01      3.70 o 
   7   0   8       13.54       12.60      3.74 o 
  -6   1   8       20.78       21.50      3.86 o 
  -5   1   8       46.73       50.94      3.51 o 
  -4   1   8      211.42      203.28      4.80 o 
  -3   1   8     2269.21     2192.02     38.91 o 
  -2   1   8      778.17      813.85     24.41 o 
  -1   1   8    15932.22    14396.46    528.34 o 
   0   1   8        6.14       11.39      2.75 o 
   1   1   8     3051.93     3176.87    157.76 o 
   2   1   8      538.49      549.08     21.20 o 
   3   1   8       70.22       55.23      3.54 o 
   4   1   8       18.31       19.04      3.15 o 
   5   1   8       20.55       21.89      4.07 o 
   6   1   8       56.01       52.72      4.80 o 
   7   1   8      170.54      148.36      4.59 o 
  -6   2   8       64.26       70.48      4.74 o 
  -5   2   8      222.46      215.31      7.02 o 
  -4   2   8       91.59       98.54      4.55 o 
  -3   2   8      376.50      366.66     11.96 o 
  -2   2   8        7.57        5.56      2.15 o 
  -1   2   8        0.96        3.42      2.46 o 
   0   2   8     1338.95     1204.19     23.33 o 
   1   2   8       67.31       69.62      3.94 o 
   2   2   8     1310.74     1276.74     35.73 o 
   3   2   8       19.32       17.53      2.99 o 
   4   2   8      959.68      972.07     32.40 o 
   5   2   8       50.42       52.28      4.12 o 
   6   2   8       72.24       75.84      4.37 o 
   7   2   8       32.54       28.83      4.05 o 
  -6   3   8       50.88       50.49      4.30 o 
  -5   3   8      190.04      187.01      4.66 o 
  -4   3   8        8.20        9.78      3.55 o 
  -3   3   8      397.23      409.28      6.81 o 
  -2   3   8       73.69       74.08      3.01 o 
  -1   3   8     2270.65     2112.51     33.42 o 
   0   3   8      113.15      109.28      3.28 o 
   1   3   8      585.86      585.10     41.03 o 
   2   3   8      497.60      514.93     18.28 o 
   3   3   8      131.77      115.25      3.79 o 
   4   3   8       36.98       39.27      2.97 o 
   5   3   8       21.14       24.31      3.94 o 
   6   3   8       97.53       96.72      5.09 o 
   7   3   8        0.06        3.17      5.08 o 
  -6   4   8       96.34       96.17      5.44 o 
  -5   4   8       94.51       89.91      4.10 o 
  -4   4   8     1598.92     1610.75     34.34 o 
  -3   4   8      226.97      235.66      5.51 o 
  -2   4   8     6696.37     6660.09    118.07 o 
  -1   4   8       55.35       41.04      2.59 o 
   0   4   8      556.39      597.10      9.18 o 
   1   4   8      152.28      159.56      4.08 o 
   2   4   8       33.85       31.15      3.09 o 
   3   4   8      209.62      248.33      4.36 o 
   4   4   8      559.83      562.71     14.00 o 
   5   4   8      339.92      345.41      6.04 o 
   6   4   8      180.51      172.74      6.46 o 
   7   4   8       91.94       85.66      5.30 o 
  -6   5   8       27.73       27.50      3.93 o 
  -5   5   8       11.61       12.71      4.32 o 
  -4   5   8      127.70      125.45      3.85 o 
  -3   5   8       31.92       30.19      2.39 o 
  -2   5   8       10.39        7.16      2.24 o 
  -1   5   8      184.89      139.98      4.97 o 
   0   5   8      150.66      147.09      3.58 o 
   1   5   8      669.09      719.76      9.04 o 
   2   5   8       42.63       46.85      3.51 o 
   3   5   8      374.98      376.18      6.69 o 
   4   5   8      185.91      176.89      4.45 o 
   5   5   8      268.47      258.35      4.16 o 
   6   5   8      286.54      317.14     25.28 o 
   7   5   8       72.97       64.29      4.97 o 
  -6   6   8       32.14       29.86      3.48 o 
  -5   6   8       12.53       15.34      3.47 o 
  -4   6   8      140.56      139.91      5.37 o 
  -3   6   8       26.68       26.61      2.35 o 
  -2   6   8      253.88      232.04      6.37 o 
  -1   6   8       10.24       11.17      1.98 o 
   0   6   8      233.84      256.10      5.42 o 
   1   6   8      485.01      510.85      8.28 o 
   2   6   8        2.46        8.18      2.70 o 
   3   6   8       10.14        5.68      3.00 o 
   4   6   8      196.80      210.71      7.23 o 
   5   6   8      283.88      302.46      7.83 o 
   6   6   8        3.53        0.36      3.74 o 
  -6   7   8       19.93       14.44      3.11 o 
  -5   7   8      842.94      863.60     16.73 o 
  -4   7   8       37.68       39.74      2.57 o 
  -3   7   8     2502.21     2558.12     75.35 o 
  -2   7   8       17.59       14.74      2.39 o 
  -1   7   8      101.20      147.78      4.70 o 
   0   7   8        1.88        2.83      1.88 o 
   1   7   8      645.86      658.95     16.84 o 
   2   7   8        1.72        6.95      2.86 o 
   3   7   8     1582.29     1461.01     42.48 o 
   4   7   8      353.56      356.84      4.85 o 
   5   7   8      287.31      310.58      5.40 o 
   6   7   8      142.04      140.51      5.75 o 
  -6   8   8        0.19        4.33      3.75 o 
  -5   8   8       22.99       20.30      3.53 o 
  -4   8   8       92.70       94.34      3.74 o 
  -3   8   8       15.15       13.98      2.64 o 
  -2   8   8        3.59        4.66      2.52 o 
  -1   8   8      156.78      160.03      4.87 o 
   0   8   8       10.86       12.02      2.41 o 
   1   8   8       63.01       66.06      2.85 o 
   2   8   8      453.66      480.29      4.96 o 
   3   8   8       83.93       90.55      3.86 o 
   4   8   8      497.02      503.31     11.27 o 
   5   8   8      156.41      178.66      4.61 o 
   6   8   8       55.22       55.87      3.54 o 
  -5   9   8       27.61       29.85      3.46 o 
  -4   9   8        0.46        3.39      2.68 o 
  -3   9   8        2.56        2.25      2.64 o 
  -2   9   8       43.67       44.07      2.95 o 
  -1   9   8       91.55       88.42      2.98 o 
   0   9   8        2.12        3.36      2.07 o 
   1   9   8       28.66       23.26      2.39 o 
   2   9   8       28.73       29.85      2.61 o 
   3   9   8      257.74      267.34      6.75 o 
   4   9   8      147.49      157.54      4.10 o 
   5   9   8       30.59       33.90      3.53 o 
   6   9   8        4.02        2.24      3.60 o 
  -5  10   8        0.06        1.16      3.26 o 
  -4  10   8      779.12      802.13     19.47 o 
  -3  10   8       71.84       76.52      2.98 o 
  -2  10   8        0.47        1.30      2.27 o 
  -1  10   8      272.72      297.27      5.48 o 
   0  10   8     1094.49     1199.61     11.87 o 
   1  10   8        3.19        5.53      2.20 o 
   2  10   8      906.03      867.21     22.26 o 
   3  10   8      372.10      406.62     11.18 o 
   4  10   8       82.51       89.83      4.00 o 
   5  10   8      115.42      116.83      3.97 o 
   6  10   8       24.80       25.34      4.15 o 
  -5  11   8       61.80       58.29      3.60 o 
  -4  11   8        1.43        1.69      2.64 o 
  -3  11   8      107.47      113.66      4.36 o 
  -2  11   8       65.28       62.12      2.84 o 
  -1  11   8       26.02       27.55      2.58 o 
   0  11   8        0.70        2.24      2.51 o 
   1  11   8      100.40      106.58      2.84 o 
   2  11   8      336.88      342.47      4.24 o 
   3  11   8      693.31      741.74     14.19 o 
   4  11   8       63.81       70.40      3.49 o 
   5  11   8       36.89       43.20      3.72 o 
   6  11   8        0.30        0.94      3.30 o 
  -4  12   8       26.52       31.15      2.64 o 
  -3  12   8        5.09        6.73      2.82 o 
  -2  12   8        0.22        1.88      2.55 o 
  -1  12   8       49.19       49.44      2.75 o 
   0  12   8       42.39       57.19     11.43 o 
   1  12   8       77.18       80.72      3.29 o 
   2  12   8      492.69      465.64      4.97 o 
   3  12   8       18.53       20.34      3.01 o 
   4  12   8       73.63       78.68      4.56 o 
   5  12   8       67.07       63.08      4.37 o 
  -4  13   8       27.53       25.68      2.88 o 
  -3  13   8        3.10        5.57      2.93 o 
  -2  13   8       76.09       69.86      2.85 o 
  -1  13   8      590.16      628.13     11.33 o 
   0  13   8        0.91        1.20      3.31 o 
   1  13   8      694.54      746.14     13.90 o 
   2  13   8       25.24       29.22      2.76 o 
   3  13   8       53.63       57.99      2.92 o 
   4  13   8       69.31       74.73      3.78 o 
   5  13   8       78.49       82.20      4.40 o 
  -4  14   8       51.77       47.85      3.37 o 
  -3  14   8        0.29        1.55      3.40 o 
  -2  14   8       83.65       89.90      4.43 o 
  -1  14   8        4.42        6.58      2.29 o 
   0  14   8        1.12        3.39      2.74 o 
   1  14   8        4.20        3.88      2.78 o 
   2  14   8      429.41      451.07      9.57 o 
   3  14   8       13.04        8.89      2.70 o 
   4  14   8       22.17       18.47      3.39 o 
   5  14   8        4.71        3.85      3.44 o 
  -3  15   8        0.66        0.69      2.55 o 
  -2  15   8      103.24       98.51      5.23 o 
  -1  15   8       47.00       52.59      3.46 o 
   0  15   8        2.02        1.98      3.21 o 
   1  15   8       33.66       34.33      3.07 o 
   2  15   8       43.68       33.59      2.72 o 
   3  15   8       85.88       78.41      4.00 o 
   4  15   8       35.39       31.79      3.92 o 
  -3  16   8       55.56       49.23      9.71 o 
  -2  16   8      269.35      235.55      8.40 o 
  -1  16   8        6.44        7.73      2.81 o 
   0  16   8      100.22      101.47      4.13 o 
   1  16   8       13.21       10.43      2.62 o 
   2  16   8        2.50        3.56      2.61 o 
   3  16   8        7.79        8.09      3.20 o 
   4  16   8      238.82      231.06     10.27 o 
  -2  17   8       49.45       46.82      3.61 o 
  -1  17   8       25.80       29.97      3.82 o 
   0  17   8        6.37        7.62      3.52 o 
   1  17   8       30.13       31.85      3.30 o 
   2  17   8        5.70        5.52      2.90 o 
   3  17   8       84.18       84.87      4.25 o 
  -1  18   8        0.39        1.80      4.18 o 
   0  18   8       10.32        9.49      3.46 o 
   1  18   8        1.25        0.82      3.23 o 
   2  18   8       15.76       14.07      3.62 o 
  -1 -17   9        8.45       12.09      3.50 o 
   0 -17   9        5.36        5.18      2.94 o 
  -3 -16   9        1.58       -0.18      3.88 o 
  -2 -16   9       69.46       63.17      5.31 o 
  -1 -16   9        0.01        2.34      2.60 o 
   0 -16   9       16.29       18.29      3.53 o 
   1 -16   9        8.34        7.71      3.31 o 
   2 -16   9       10.15        9.70      4.29 o 
  -3 -15   9      160.94      148.17      5.12 o 
  -2 -15   9        2.16        4.70      2.96 o 
  -1 -15   9       85.07       91.31      4.32 o 
   0 -15   9       10.61        9.40      3.54 o 
   1 -15   9       12.41        9.56      3.07 o 
   2 -15   9       14.27       12.00      2.96 o 
  -4 -14   9      100.73       96.43      4.17 o 
  -3 -14   9        0.99        2.04      2.94 o 
  -2 -14   9        9.19        7.03      3.45 o 
  -1 -14   9        8.46       10.42      2.59 o 
   0 -14   9      274.96      283.13      5.50 o 
   1 -14   9       49.11       51.72      3.29 o 
   2 -14   9        1.08        3.46      2.70 o 
   3 -14   9       22.72       21.85      4.00 o 
  -4 -13   9        9.43        9.61      3.43 o 
  -3 -13   9      126.77      120.86      3.83 o 
  -2 -13   9        6.06        6.29      3.25 o 
  -1 -13   9       25.92       25.51      3.32 o 
   0 -13   9       19.74       19.17      3.20 o 
   1 -13   9        1.16        3.54      3.28 o 
   2 -13   9      101.28       95.01      4.31 o 
   3 -13   9        0.18        3.51      3.62 o 
   4 -13   9        6.20        7.05      4.78 o 
  -5 -12   9       58.62       54.15      3.59 o 
  -4 -12   9      149.06      144.72      6.05 o 
  -3 -12   9        0.68        1.01      2.85 o 
  -2 -12   9      326.64      323.75      9.90 o 
  -1 -12   9       12.07       13.31      2.89 o 
   0 -12   9      234.42      242.53      4.11 o 
   1 -12   9      157.11      177.80      5.69 o 
   2 -12   9      400.83      385.44      8.82 o 
   3 -12   9        0.16       -2.30      3.90 o 
   4 -12   9       21.41       21.42      4.15 o 
  -5 -11   9      109.04      112.52      4.52 o 
  -4 -11   9        0.79        4.78      3.31 o 
  -3 -11   9       80.45       74.47      3.45 o 
  -2 -11   9       48.46       49.81      2.91 o 
  -1 -11   9      405.82      433.00     12.29 o 
   0 -11   9      152.28      155.44      8.55 o 
   1 -11   9       90.23       76.87      3.84 o 
   2 -11   9       45.43       47.96      4.25 o 
   3 -11   9        7.30        7.00      2.75 o 
   4 -11   9        0.25       -0.13      3.33 o 
  -5 -10   9        7.80        8.38      3.53 o 
  -4 -10   9       25.68       27.45      3.38 o 
  -3 -10   9        0.97        2.56      2.61 o 
  -2 -10   9       79.42       78.92      3.03 o 
  -1 -10   9        3.41        3.04      3.03 o 
   0 -10   9       31.10       33.77      2.76 o 
   1 -10   9       64.46       61.26      2.99 o 
   2 -10   9      220.83      227.22      6.98 o 
   3 -10   9        6.42        4.04      3.94 o 
   4 -10   9        0.40       -0.56      3.67 o 
   5 -10   9       18.88       15.73      3.72 o 
  -6  -9   9       20.00       15.93      4.63 o 
  -5  -9   9       62.03       59.62      4.01 o 
  -4  -9   9       34.46       32.19      3.32 o 
  -3  -9   9      400.14      390.19     11.12 o 
  -2  -9   9       44.01       41.88      3.00 o 
  -1  -9   9      536.22      527.06      7.86 o 
   0  -9   9       18.33       21.28      2.68 o 
   1  -9   9     2701.72     2723.64     87.89 o 
   2  -9   9        4.08        4.10      3.30 o 
   3  -9   9       35.56       38.29      3.98 o 
   4  -9   9       31.90       29.06      3.28 o 
   5  -9   9        0.22        1.37      3.16 o 
  -6  -8   9      165.37      157.30      8.69 o 
  -5  -8   9        5.04        7.95      3.42 o 
  -4  -8   9       21.34       20.42      3.01 o 
  -3  -8   9      283.47      284.28      4.41 o 
  -2  -8   9      224.22      234.34      4.90 o 
  -1  -8   9      177.07      186.14      4.20 o 
   0  -8   9      511.19      441.50      7.64 o 
   1  -8   9        3.27        5.42      2.33 o 
   2  -8   9        0.98        1.43      2.93 o 
   3  -8   9        5.76        7.33      2.56 o 
   4  -8   9      450.46      473.47     16.69 o 
   5  -8   9       46.30       38.71      3.18 o 
  -6  -7   9       16.94       14.55      3.06 o 
  -5  -7   9        2.67        4.30      3.23 o 
  -4  -7   9       52.52       54.03      3.05 o 
  -3  -7   9        4.73        6.50      2.70 o 
  -2  -7   9      344.45      341.96      8.65 o 
  -1  -7   9       43.10       44.72      2.87 o 
   0  -7   9        7.83       10.61      2.26 o 
   1  -7   9     1330.47     1301.18     46.81 o 
   2  -7   9        0.02       -1.24      2.89 o 
   3  -7   9       59.27       62.08      3.59 o 
   4  -7   9       97.75       85.24      4.69 o 
   5  -7   9        2.24        5.10      3.20 o 
   6  -7   9        7.01        8.75      4.79 o 
  -6  -6   9        4.51        3.35      3.45 o 
  -5  -6   9       19.91       21.17      2.88 o 
  -4  -6   9      256.93      270.45      6.33 o 
  -3  -6   9      256.81      264.41      4.57 o 
  -2  -6   9     1765.53     1697.89     32.35 o 
  -1  -6   9        0.88        2.40      2.41 o 
   0  -6   9     7778.70     8004.06    169.53 o 
   1  -6   9       19.37       19.58      3.00 o 
   2  -6   9       41.20       37.85      3.29 o 
   3  -6   9       79.32       70.91      3.79 o 
   4  -6   9        4.82       10.10      2.67 o 
   5  -6   9       38.07       35.74      3.33 o 
   6  -6   9        2.75        2.81      3.62 o 
  -6  -5   9       75.76       76.76      4.24 o 
  -5  -5   9      116.53      108.51      3.56 o 
  -4  -5   9      631.59      655.64     19.71 o 
  -3  -5   9       62.47       58.44      3.33 o 
  -2  -5   9      817.08      782.97     10.12 o 
  -1  -5   9     1376.80     1219.22     27.23 o 
   0  -5   9       13.31       13.76      2.15 o 
   1  -5   9       71.81       97.59      5.12 o 
   2  -5   9       15.78       16.41      2.94 o 
   3  -5   9      968.49      941.06     24.06 o 
   4  -5   9       78.83       86.34      3.15 o 
   5  -5   9      234.31      250.30      5.53 o 
   6  -5   9        0.02        2.18      3.29 o 
  -6  -4   9       87.98       81.67      3.63 o 
  -5  -4   9       59.77       63.57      3.49 o 
  -4  -4   9        2.06        3.12      3.16 o 
  -3  -4   9      639.78      666.02     13.09 o 
  -2  -4   9        2.41        7.18      2.39 o 
  -1  -4   9       17.75       22.70      2.45 o 
   0  -4   9     6249.39     6055.03    175.87 o 
   1  -4   9        1.15        3.72      3.10 o 
   2  -4   9      397.31      398.60     24.03 o 
   3  -4   9       42.01       44.37      2.59 o 
   4  -4   9        6.28        6.59      2.45 o 
   5  -4   9       43.00       50.80      3.25 o 
   6  -4   9        4.41        8.24      3.21 o 
  -6  -3   9       36.26       36.44      4.01 o 
  -5  -3   9      268.75      291.04      5.55 o 
  -4  -3   9       35.56       41.00      3.51 o 
  -3  -3   9     1796.54     1794.54     18.61 o 
  -2  -3   9       69.46       74.64      2.97 o 
  -1  -3   9    22345.43    22240.07    670.39 o 
   0  -3   9        1.22        2.46      1.95 o 
   1  -3   9      709.18      702.00      8.24 o 
   2  -3   9       26.90       39.75      2.78 o 
   3  -3   9      406.48      444.57     13.21 o 
   4  -3   9      106.90      113.08      3.63 o 
   5  -3   9        5.39        7.16      2.98 o 
   6  -3   9        8.08        8.64      3.47 o 
  -6  -2   9      107.01       91.94     10.81 o 
  -5  -2   9       55.98       61.54      4.30 o 
  -4  -2   9       66.40       66.50      3.16 o 
  -3  -2   9     1352.19     1342.93     38.22 o 
  -2  -2   9     3693.77     3572.65    127.39 o 
  -1  -2   9      158.27      180.55      3.76 o 
   0  -2   9     1253.34     1359.62     15.86 o 
   1  -2   9       32.42       35.47      3.06 o 
   2  -2   9      928.86     1007.33      8.84 o 
   3  -2   9       36.45       36.15      3.30 o 
   4  -2   9       96.13      100.40      3.92 o 
   5  -2   9       11.90       15.75      3.15 o 
   6  -2   9       99.53       89.54      5.46 o 
  -6  -1   9        3.89        4.96      5.17 o 
  -5  -1   9      120.94      133.35     13.54 o 
  -4  -1   9      454.15      486.82     14.63 o 
  -3  -1   9        6.84        7.15      2.46 o 
  -2  -1   9      376.27      366.19      5.20 o 
  -1  -1   9     6997.11     7473.11     60.92 o 
   0  -1   9      461.34      469.50      6.19 o 
   1  -1   9      235.90      261.81      6.19 o 
   2  -1   9       10.38        8.13      2.79 o 
   3  -1   9        1.28        5.11      3.32 o 
   4  -1   9      160.22      163.43      4.69 o 
   5  -1   9      192.63      189.58      4.75 o 
   6  -1   9       35.80       42.37      3.47 o 
  -6   0   9       28.15       33.33      5.38 o 
  -5   0   9       14.89       13.18      4.98 o 
  -4   0   9     1967.02     2116.47     21.76 o 
  -3   0   9      151.79      155.18      4.36 o 
  -2   0   9    12316.73    12522.02    363.87 o 
  -1   0   9      205.52      191.19      3.67 o 
   0   0   9     3310.62     3194.69     32.76 o 
   1   0   9        9.94        8.97      2.99 o 
   2   0   9     1725.85     1650.46     86.68 o 
   3   0   9       14.78        9.78      3.38 o 
   4   0   9      232.39      228.66     10.83 o 
   5   0   9       10.04       11.08      3.39 o 
   6   0   9       22.97       21.49      3.78 o 
  -6   1   9        4.55        5.61      3.78 o 
  -5   1   9      150.42      151.40      5.01 o 
  -4   1   9      312.85      317.63      5.28 o 
  -3   1   9     3268.69     3148.33     79.32 o 
  -2   1   9      240.84      243.61      4.32 o 
  -1   1   9     4549.27     4836.42     43.67 o 
   0   1   9       10.76        9.71      2.52 o 
   1   1   9      199.37      226.36      5.53 o 
   2   1   9       15.34       25.28      3.20 o 
   3   1   9        6.68        7.16      2.87 o 
   4   1   9       57.81       60.15      4.10 o 
   5   1   9      363.62      374.09     10.45 o 
   6   1   9       49.61       57.72      4.54 o 
  -6   2   9       42.86       38.15      4.09 o 
  -5   2   9       14.38       20.14      2.86 o 
  -4   2   9       70.13       74.15      3.24 o 
  -3   2   9      310.75      317.51      5.45 o 
  -2   2   9      833.83      861.76     14.64 o 
  -1   2   9       27.85       25.60      2.40 o 
   0   2   9        2.77        6.46      2.30 o 
   1   2   9        3.68        4.67      3.40 o 
   2   2   9      212.58      213.40      7.27 o 
   3   2   9      313.03      312.40      8.73 o 
   4   2   9      560.59      563.99     12.59 o 
   5   2   9      112.57      124.00      6.85 o 
   6   2   9      317.91      306.67     14.05 o 
   7   2   9        2.43        4.31      5.96 o 
  -6   3   9        3.03        5.72      3.74 o 
  -5   3   9      610.67      664.87     27.97 o 
  -4   3   9       79.17       78.26      4.01 o 
  -3   3   9     2754.02     2905.18     60.22 o 
  -2   3   9      119.36      120.57      3.05 o 
  -1   3   9      319.06      292.08      6.97 o 
   0   3   9       17.22       18.08      2.54 o 
   1   3   9     2557.34     2637.34     61.58 o 
   2   3   9        5.74       10.24      2.65 o 
   3   3   9      677.73      643.57     14.99 o 
   4   3   9       95.83      100.73      3.77 o 
   5   3   9        1.18        4.84      3.80 o 
   6   3   9       72.89       69.41      4.00 o 
   7   3   9        8.93        3.94      8.83 o 
  -6   4   9        5.42        9.47      3.12 o 
  -5   4   9       83.67       89.77      4.11 o 
  -4   4   9     1714.77     1767.12     54.39 o 
  -3   4   9      227.57      224.94      3.99 o 
  -2   4   9     2053.84     2182.96     50.44 o 
  -1   4   9       10.62        8.31      2.13 o 
   0   4   9      165.57      157.16      3.63 o 
   1   4   9      156.93      183.60      4.37 o 
   2   4   9      741.38      664.83     11.53 o 
   3   4   9      392.30      404.99     12.95 o 
   4   4   9      833.89      884.57     27.97 o 
   5   4   9      289.60      277.77      5.14 o 
   6   4   9       40.16       40.84      4.08 o 
  -6   5   9        1.91        4.40      3.05 o 
  -5   5   9       33.90       31.17      3.65 o 
  -4   5   9      217.28      204.26      4.50 o 
  -3   5   9        1.36        2.05      2.37 o 
  -2   5   9       44.26       36.03      2.67 o 
  -1   5   9      110.40       91.10      2.85 o 
   0   5   9        1.63        2.50      2.02 o 
   1   5   9     1057.29     1112.25     21.35 o 
   2   5   9      265.14      276.09      8.51 o 
   3   5   9     1362.77     1353.57     40.08 o 
   4   5   9      317.38      304.15      9.30 o 
   5   5   9      557.33      594.72     16.94 o 
   6   5   9       57.86       60.27      4.36 o 
  -6   6   9      219.48      210.18      7.04 o 
  -5   6   9       25.13       21.81      3.78 o 
  -4   6   9      253.99      267.16     11.79 o 
  -3   6   9      186.60      186.44      3.36 o 
  -2   6   9       65.57       73.15      2.90 o 
  -1   6   9        4.35        5.20      2.05 o 
   0   6   9     1729.76     1947.08     26.94 o 
   1   6   9      132.00      143.17      3.77 o 
   2   6   9     1563.33     1593.59     45.08 o 
   3   6   9       36.44       35.28      2.72 o 
   4   6   9        4.76        4.91      2.82 o 
   5   6   9      125.97      128.66      5.70 o 
   6   6   9      330.57      306.80     22.05 o 
  -6   7   9        6.67        7.75      3.42 o 
  -5   7   9      371.25      374.49      7.22 o 
  -4   7   9      110.23      115.87      3.54 o 
  -3   7   9      777.77      838.07     23.19 o 
  -2   7   9        1.05        3.18      2.45 o 
  -1   7   9      761.50      834.37     12.23 o 
   0   7   9      118.15      129.94      2.92 o 
   1   7   9     2045.58     1975.53     24.75 o 
   2   7   9       68.30       67.48      4.09 o 
   3   7   9      736.30      786.57     17.45 o 
   4   7   9      240.97      244.77      4.54 o 
   5   7   9        6.91       13.12      3.63 o 
   6   7   9        9.68        8.95      3.58 o 
  -5   8   9       57.23       64.52      3.87 o 
  -4   8   9       36.59       39.28      2.99 o 
  -3   8   9       35.30       33.82      2.94 o 
  -2   8   9      233.52      240.69      6.61 o 
  -1   8   9        2.57        5.31      2.40 o 
   0   8   9      784.22      848.80     12.33 o 
   1   8   9        1.25        2.21      2.11 o 
   2   8   9      539.27      556.40      5.49 o 
   3   8   9      171.38      176.44      5.89 o 
   4   8   9      461.83      482.05      6.29 o 
   5   8   9        4.94        6.69      3.43 o 
   6   8   9      157.46      162.09      5.59 o 
  -5   9   9        1.03        2.48      3.81 o 
  -4   9   9       71.59       74.55      2.93 o 
  -3   9   9      137.95      146.33      4.00 o 
  -2   9   9        0.23        0.64      2.42 o 
  -1   9   9      550.61      579.31      7.59 o 
   0   9   9       10.43       10.44      2.15 o 
   1   9   9      563.96      520.91      6.52 o 
   2   9   9       21.79       23.82      2.69 o 
   3   9   9        1.23        1.36      2.60 o 
   4   9   9       60.03       61.84      3.61 o 
   5   9   9      567.39      557.40     10.21 o 
   6   9   9      174.16      162.93      4.93 o 
  -5  10   9       22.85       26.34      3.72 o 
  -4  10   9      201.92      208.57      5.45 o 
  -3  10   9        1.09        2.35      2.40 o 
  -2  10   9      270.92      303.14      5.15 o 
  -1  10   9       14.87       17.76      2.86 o 
   0  10   9     1732.38     1799.67     30.15 o 
   1  10   9       19.70       21.21      2.48 o 
   2  10   9      102.78      107.77      2.86 o 
   3  10   9      310.01      325.69      5.55 o 
   4  10   9      110.05      119.89      3.99 o 
   5  10   9        6.77        6.44      2.96 o 
   6  10   9       57.21       51.83      4.03 o 
  -5  11   9        2.32        4.25      2.89 o 
  -4  11   9        1.61        2.93      2.75 o 
  -3  11   9       41.31       42.36      3.05 o 
  -2  11   9        8.37        7.09      2.45 o 
  -1  11   9      795.01      833.30     10.24 o 
   0  11   9       12.01       12.98      3.38 o 
   1  11   9      155.33      171.17      3.63 o 
   2  11   9      311.93      309.16      5.84 o 
   3  11   9        7.23        6.77      2.70 o 
   4  11   9        0.36        4.23      3.68 o 
   5  11   9       21.24       23.65      3.60 o 
   6  11   9       95.10       88.09      4.18 o 
  -4  12   9       79.95       82.71      3.03 o 
  -3  12   9        0.31        2.38      2.88 o 
  -2  12   9        4.24        5.94      2.87 o 
  -1  12   9        0.00        1.06      2.23 o 
   0  12   9      131.92      131.67      4.72 o 
   1  12   9        2.84        3.84      2.64 o 
   2  12   9      183.98      185.92      3.73 o 
   3  12   9        1.41        3.28      2.72 o 
   4  12   9      601.55      644.02     22.89 o 
   5  12   9       31.38       37.73      4.06 o 
  -4  13   9        0.68        3.63      3.17 o 
  -3  13   9       18.04       19.68      2.84 o 
  -2  13   9        8.83        5.86      2.28 o 
  -1  13   9      382.85      400.87      4.54 o 
   0  13   9       40.03       43.14      3.30 o 
   1  13   9       29.49       34.00      2.64 o 
   2  13   9       12.48       16.29      2.98 o 
   3  13   9      472.24      490.74      8.13 o 
   4  13   9        1.23        2.47      2.98 o 
   5  13   9      106.48      105.85      5.39 o 
  -3  14   9        0.12        2.82      3.26 o 
  -2  14   9      194.98      193.54      3.98 o 
  -1  14   9       46.53       51.70      3.44 o 
   0  14   9        7.79       11.94      3.40 o 
   1  14   9        4.48        4.32      2.45 o 
   2  14   9      108.18      105.84      3.52 o 
   3  14   9       56.91       56.66      3.44 o 
   4  14   9        1.80        3.05      2.79 o 
   5  14   9       49.77       49.58      3.70 o 
  -3  15   9        4.60        5.09      3.02 o 
  -2  15   9       21.31       21.27      3.54 o 
  -1  15   9       19.78       21.15      2.78 o 
   0  15   9       18.44       16.88      3.21 o 
   1  15   9       87.46       90.30      3.32 o 
   2  15   9       63.24       59.88      3.18 o 
   3  15   9      178.10      179.10      8.86 o 
   4  15   9        1.35        5.50      3.47 o 
  -2  16   9        0.57        1.66      2.88 o 
  -1  16   9       13.42       16.71      3.12 o 
   0  16   9        2.83        3.64      3.31 o 
   1  16   9       13.78       15.00      2.95 o 
   2  16   9      213.83      219.07      6.78 o 
   3  16   9        0.44        0.99      2.92 o 
   4  16   9      113.62       98.68      4.29 o 
  -2  17   9        1.86        3.22      2.94 o 
  -1  17   9        7.95       11.08      4.22 o 
   0  17   9        6.52        8.94      3.11 o 
   1  17   9       61.81       62.26      4.22 o 
   2  17   9        7.20        9.38      3.01 o 
   3  17   9       35.56       33.06      3.49 o 
   0  18   9       34.96       31.56      3.36 o 
   1  18   9        3.64        4.22      3.52 o 
   2  18   9       57.91       62.81      5.16 o 
  -2 -16  10      154.96      159.01      4.85 o 
  -1 -16  10        0.16        0.10      3.32 o 
   0 -16  10       30.73       29.23      3.38 o 
   1 -16  10       28.15       23.62      3.85 o 
  -3 -15  10       72.39       71.80      7.93 o 
  -2 -15  10        0.15       -0.28      3.65 o 
  -1 -15  10       94.29       93.26      4.26 o 
   0 -15  10       22.16       19.10      3.16 o 
   1 -15  10      254.00      233.80      8.65 o 
   2 -15  10        0.12        3.01      4.55 o 
  -4 -14  10       94.03       84.34      4.28 o 
  -3 -14  10        2.61        5.09      3.73 o 
  -2 -14  10       33.35       34.35      3.16 o 
  -1 -14  10       45.74       48.47      3.18 o 
   0 -14  10       75.50       72.85      3.52 o 
   1 -14  10       98.50       92.40      3.57 o 
   2 -14  10       83.48       74.72      4.07 o 
   3 -14  10        3.46        3.97      4.58 o 
  -4 -13  10        0.98        1.62      3.53 o 
  -3 -13  10      159.93      151.22      4.22 o 
  -2 -13  10        0.26        1.18      3.32 o 
  -1 -13  10      168.21      166.96      4.90 o 
   0 -13  10      108.98      113.18      3.63 o 
   1 -13  10      524.70      522.14      7.64 o 
   2 -13  10        1.07        2.33      4.13 o 
   3 -13  10      246.43      236.63      5.74 o 
  -5 -12  10        2.35        1.49      3.81 o 
  -4 -12  10      164.57      169.04      5.57 o 
  -3 -12  10        7.73        7.88      2.55 o 
  -2 -12  10       87.44       87.74      3.56 o 
  -1 -12  10       29.24       29.70      2.62 o 
   0 -12  10     1358.78     1440.38     30.28 o 
   1 -12  10       87.49       90.57      4.34 o 
   2 -12  10      759.45      781.22     25.21 o 
   3 -12  10       51.00       60.63      5.25 o 
   4 -12  10        7.97        5.02      3.94 o 
  -5 -11  10      216.04      213.08      9.09 o 
  -4 -11  10       11.69       14.31      3.13 o 
  -3 -11  10       29.79       32.86      3.47 o 
  -2 -11  10       54.67       52.89      3.33 o 
  -1 -11  10       10.49       15.66      3.20 o 
   0 -11  10      430.10      436.93     11.28 o 
   1 -11  10      381.92      402.95      8.85 o 
   2 -11  10       33.84       37.45      3.63 o 
   3 -11  10       39.34       39.55      3.60 o 
   4 -11  10        6.36        7.99      3.38 o 
  -5 -10  10        0.01        2.77      3.33 o 
  -4 -10  10       86.36       86.30      3.99 o 
  -3 -10  10       63.06       64.63      4.02 o 
  -2 -10  10      217.79      224.03      7.86 o 
  -1 -10  10       34.12       38.52      3.13 o 
   0 -10  10     2176.99     2173.66     52.17 o 
   1 -10  10       32.97       35.12      2.59 o 
   2 -10  10      505.34      533.63     16.98 o 
   3 -10  10       24.16       28.74      4.38 o 
   4 -10  10       92.74       81.74      4.23 o 
   5 -10  10       21.92       15.31      3.24 o 
  -5  -9  10      130.57      133.21      4.42 o 
  -4  -9  10      161.96      173.85      5.77 o 
  -3  -9  10        1.00        0.27      2.66 o 
  -2  -9  10      126.37      138.76      5.85 o 
  -1  -9  10     5402.89     5187.12    136.06 o 
   0  -9  10        4.56        7.01      2.39 o 
   1  -9  10     1591.83     1700.99     38.15 o 
   2  -9  10      140.01      151.55      4.22 o 
   3  -9  10       14.73       17.14      3.37 o 
   4  -9  10      120.12      115.63      5.04 o 
   5  -9  10        9.89        8.60      3.53 o 
  -6  -8  10      168.54      164.18      4.78 o 
  -5  -8  10       17.92       19.10      4.16 o 
  -4  -8  10       87.62       89.60      3.44 o 
  -3  -8  10        8.67        7.55      2.91 o 
  -2  -8  10        1.40        1.61      2.98 o 
  -1  -8  10       29.15       27.64      2.90 o 
   0  -8  10      173.40      167.89      3.87 o 
   1  -8  10      397.74      412.85      5.24 o 
   2  -8  10      151.69      159.86      8.07 o 
   3  -8  10       57.31       53.18      3.08 o 
   4  -8  10       46.06       50.27      4.56 o 
   5  -8  10       11.62       10.00      2.92 o 
  -6  -7  10       15.11       13.87      3.17 o 
  -5  -7  10        5.91        6.32      3.11 o 
  -4  -7  10       55.34       57.25      3.76 o 
  -3  -7  10      313.03      323.59      5.87 o 
  -2  -7  10       75.37       73.00      3.40 o 
  -1  -7  10     2092.72     2038.87     30.15 o 
   0  -7  10      305.65      319.46      9.58 o 
   1  -7  10      765.62      751.14     13.29 o 
   2  -7  10       54.44       54.17      3.42 o 
   3  -7  10      155.12      167.57      4.17 o 
   4  -7  10      204.30      209.40      6.90 o 
   5  -7  10       18.55       17.83      3.16 o 
  -6  -6  10       35.93       37.90      4.52 o 
  -5  -6  10       73.18       76.22      3.35 o 
  -4  -6  10       38.84       42.56      3.47 o 
  -3  -6  10       14.49       17.82      2.96 o 
  -2  -6  10     8333.31     8026.67     64.78 o 
  -1  -6  10        0.28        1.77      2.07 o 
   0  -6  10     4880.58     4969.82     88.97 o 
   1  -6  10       16.27       16.61      2.89 o 
   2  -6  10        2.29        1.42      2.98 o 
   3  -6  10      270.82      256.89     13.33 o 
   4  -6  10      187.63      188.34      4.07 o 
   5  -6  10        0.23        0.49      2.64 o 
   6  -6  10       10.37       11.21      4.22 o 
  -6  -5  10        1.25       -0.54      2.89 o 
  -5  -5  10       93.03       91.58      3.83 o 
  -4  -5  10       61.94       58.27      2.90 o 
  -3  -5  10      149.77      145.18      4.08 o 
  -2  -5  10      101.53       99.02      3.17 o 
  -1  -5  10       33.38       30.14      2.34 o 
   0  -5  10      113.03      113.38      3.19 o 
   1  -5  10      161.11      152.68      5.90 o 
   2  -5  10       36.95       38.77      3.31 o 
   3  -5  10       39.32       38.07      3.23 o 
   4  -5  10       40.22       45.04      3.39 o 
   5  -5  10      138.74      149.61      4.57 o 
   6  -5  10        0.33       -0.32      3.25 o 
  -6  -4  10       27.41       26.40      3.12 o 
  -5  -4  10       55.83       64.51      3.91 o 
  -4  -4  10       35.77       39.34      2.90 o 
  -3  -4  10      555.53      575.74      9.56 o 
  -2  -4  10     1460.33     1510.40     52.09 o 
  -1  -4  10       93.01       92.37      2.73 o 
   0  -4  10        7.32        2.37      2.02 o 
   1  -4  10        4.30        6.39      3.02 o 
   2  -4  10       24.86       32.43      3.47 o 
   3  -4  10      163.03      173.22      3.77 o 
   4  -4  10      115.76      100.78      6.92 o 
   5  -4  10        2.57        3.42      2.89 o 
   6  -4  10       48.95       49.40      3.77 o 
  -6  -3  10       45.64       47.79      3.71 o 
  -5  -3  10        5.53       10.95      3.15 o 
  -4  -3  10      126.28      133.98      3.76 o 
  -3  -3  10     8202.60     8150.10    319.75 o 
  -2  -3  10       87.94       91.74      3.21 o 
  -1  -3  10     3827.35     4008.48     64.89 o 
   0  -3  10       15.15       16.12      2.64 o 
   1  -3  10       31.89       22.16      2.66 o 
   2  -3  10      143.98      152.37      8.70 o 
   3  -3  10     1139.98     1120.88     32.48 o 
   4  -3  10       12.28       15.69      2.56 o 
   5  -3  10        4.75        6.26      2.93 o 
   6  -3  10        1.71        3.49      2.79 o 
  -6  -2  10       38.71       39.46      4.20 o 
  -5  -2  10        1.63        2.21      2.97 o 
  -4  -2  10       10.07       11.43      2.52 o 
  -3  -2  10      867.21      838.86      9.76 o 
  -2  -2  10      181.31      167.31      3.99 o 
  -1  -2  10      302.38      333.02      7.01 o 
   0  -2  10        4.36        7.30      2.17 o 
   1  -2  10       27.71       30.65      3.04 o 
   2  -2  10      533.20      544.61      6.53 o 
   3  -2  10       76.64       73.33      3.45 o 
   4  -2  10      178.97      193.82      4.56 o 
   5  -2  10        0.01        3.14      3.29 o 
   6  -2  10      102.41      111.70      4.25 o 
  -6  -1  10       35.73       34.57      3.75 o 
  -5  -1  10      133.04      143.51      4.70 o 
  -4  -1  10      619.39      652.23     14.75 o 
  -3  -1  10      102.72      107.16      4.98 o 
  -2  -1  10      440.45      447.68     17.15 o 
  -1  -1  10      334.54      482.81     13.39 o 
   0  -1  10       21.61       26.23      2.68 o 
   1  -1  10       89.34       92.30      4.39 o 
   2  -1  10      135.89      128.79      4.44 o 
   3  -1  10      137.57      111.56      4.17 o 
   4  -1  10       10.01       13.93      3.47 o 
   5  -1  10      130.50      131.60      5.06 o 
   6  -1  10        2.30        3.84      2.87 o 
  -6   0  10        2.29        0.13      3.01 o 
  -5   0  10       39.73       44.98      4.62 o 
  -4   0  10     3294.12     3516.45     72.74 o 
  -3   0  10      226.11      222.59      6.64 o 
  -2   0  10     2309.95     2447.42     23.67 o 
  -1   0  10       79.09       94.06      2.69 o 
   0   0  10      214.36      270.99      5.24 o 
   1   0  10        0.01        0.22      3.37 o 
   2   0  10     2441.01     2320.77     26.20 o 
   3   0  10       30.73       24.96      3.45 o 
   4   0  10       56.09       52.82      4.01 o 
   5   0  10        0.00        2.17      3.81 o 
   6   0  10       22.26       23.11      4.15 o 
  -6   1  10        0.02        3.73      3.67 o 
  -5   1  10       50.03       53.87      4.68 o 
  -4   1  10      279.52      315.27      5.55 o 
  -3   1  10      160.38      157.73      7.56 o 
  -2   1  10       35.93       39.99      2.76 o 
  -1   1  10       66.53       87.26      2.78 o 
   0   1  10       68.71       73.33      3.42 o 
   1   1  10     1650.67     1522.28     24.97 o 
   2   1  10       35.04       23.34      3.01 o 
   3   1  10      207.89      220.08      4.91 o 
   4   1  10        3.41        5.24      3.19 o 
   5   1  10       26.44       26.78      4.42 o 
   6   1  10        5.02        2.24      3.83 o 
  -6   2  10       28.91       26.72      4.24 o 
  -5   2  10       74.30       77.92      3.57 o 
  -4   2  10        0.02        1.37      2.77 o 
  -3   2  10      252.26      268.76      5.23 o 
  -2   2  10      700.20      793.29      6.30 o 
  -1   2  10      349.69      337.81      7.70 o 
   0   2  10      542.22      500.16     22.43 o 
   1   2  10       39.15       35.99      4.13 o 
   2   2  10       56.08       59.93      3.06 o 
   3   2  10       86.56       90.38      3.35 o 
   4   2  10      147.55      151.19      4.79 o 
   5   2  10        8.98       12.31      3.96 o 
   6   2  10      233.16      225.20      6.02 o 
  -6   3  10       13.52       16.06      3.10 o 
  -5   3  10     1170.81     1217.38     24.79 o 
  -4   3  10      310.75      312.09      4.90 o 
  -3   3  10      318.30      336.61      4.35 o 
  -2   3  10      530.21      522.48      5.28 o 
  -1   3  10       51.83       73.85      2.83 o 
   0   3  10      145.50      150.82      3.99 o 
   1   3  10     2405.97     2301.19     41.86 o 
   2   3  10        0.16        1.76      3.07 o 
   3   3  10      117.48      110.21      4.55 o 
   4   3  10       11.98       16.13      2.86 o 
   5   3  10      136.98      141.52      4.38 o 
   6   3  10       29.97       26.66      3.67 o 
  -6   4  10       45.21       43.05      3.72 o 
  -5   4  10      188.33      193.60      4.76 o 
  -4   4  10        5.24        5.38      3.22 o 
  -3   4  10        6.03        4.90      2.04 o 
  -2   4  10       16.99       14.56      2.48 o 
  -1   4  10       63.93       61.84      2.70 o 
   0   4  10     1523.56     1418.93     24.46 o 
   1   4  10       36.08       46.59      3.08 o 
   2   4  10      470.05      498.25      6.54 o 
   3   4  10      129.05      133.53      3.91 o 
   4   4  10      222.68      239.60      4.45 o 
   5   4  10        3.43        4.79      3.46 o 
   6   4  10        0.18        1.44      4.48 o 
  -6   5  10       21.50       17.99      3.99 o 
  -5   5  10       79.56       90.06      3.84 o 
  -4   5  10      189.46      185.83      5.91 o 
  -3   5  10      529.63      546.03      6.26 o 
  -2   5  10      155.38      148.41      3.62 o 
  -1   5  10      455.83      417.62      4.90 o 
   0   5  10        0.08        1.14      2.07 o 
   1   5  10        0.12        2.66      2.53 o 
   2   5  10       96.58      105.98      3.77 o 
   3   5  10       13.59       13.99      2.47 o 
   4   5  10       40.35       41.97      3.21 o 
   5   5  10      106.81      117.91      3.78 o 
   6   5  10       38.06       37.45      4.17 o 
  -6   6  10      125.93      104.46      5.71 o 
  -5   6  10      211.81      208.93      8.33 o 
  -4   6  10       33.18       36.48      2.83 o 
  -3   6  10      185.15      188.02      4.74 o 
  -2   6  10       87.91      113.37      7.04 o 
  -1   6  10       12.51       12.84      2.27 o 
   0   6  10     1252.14     1146.02     18.22 o 
   1   6  10       88.72       95.82      3.33 o 
   2   6  10        1.28        0.26      2.36 o 
   3   6  10        0.54        1.67      2.81 o 
   4   6  10      484.27      487.56     11.36 o 
   5   6  10       66.03       65.44      3.79 o 
   6   6  10       99.96      110.59      5.20 o 
  -6   7  10       36.73       31.23      3.52 o 
  -5   7  10        0.01        1.39      3.37 o 
  -4   7  10        1.09        1.94      2.53 o 
  -3   7  10        0.78        1.01      2.04 o 
  -2   7  10       39.25       40.43      2.75 o 
  -1   7  10      779.36      757.72     11.69 o 
   0   7  10      189.61      201.19      3.40 o 
   1   7  10      647.41      697.76     18.78 o 
   2   7  10       48.38       49.46      2.81 o 
   3   7  10      988.83     1031.18     16.75 o 
   4   7  10        0.12        3.60      2.83 o 
   5   7  10      190.89      188.94      4.21 o 
   6   7  10      164.30      173.00      7.24 o 
  -5   8  10       14.57       12.74      3.96 o 
  -4   8  10      128.01      133.38      3.44 o 
  -3   8  10       29.51       29.86      2.59 o 
  -2   8  10      194.94      181.86      5.55 o 
  -1   8  10        7.45        4.26      2.22 o 
   0   8  10       56.67       57.13      2.59 o 
   1   8  10       13.64       17.76      2.63 o 
   2   8  10      107.42       94.73      3.43 o 
   3   8  10       25.45       25.03      3.24 o 
   4   8  10       64.31       61.66      3.23 o 
   5   8  10      138.69      140.97      4.10 o 
   6   8  10      195.87      186.64      6.60 o 
  -5   9  10        7.67        9.78      3.63 o 
  -4   9  10       62.61       64.14      3.27 o 
  -3   9  10       86.44       86.44      2.95 o 
  -2   9  10        5.24        5.31      2.67 o 
  -1   9  10      162.52      154.83      3.53 o 
   0   9  10      118.05      117.77      2.88 o 
   1   9  10       46.24       48.11      2.68 o 
   2   9  10        5.80        5.25      2.26 o 
   3   9  10      259.36      271.03      6.59 o 
   4   9  10       74.75       83.40      3.70 o 
   5   9  10      365.91      401.36      9.83 o 
   6   9  10      320.34      313.02     18.59 o 
  -5  10  10        2.49        2.12      3.58 o 
  -4  10  10        7.49        8.72      2.34 o 
  -3  10  10        4.19        5.01      2.93 o 
  -2  10  10      166.36      173.55      5.27 o 
  -1  10  10       75.44       75.29      3.11 o 
   0  10  10      666.61      752.89     10.10 o 
   1  10  10       26.19       28.68      2.61 o 
   2  10  10      814.02      853.53     14.93 o 
   3  10  10       58.81       62.70      2.94 o 
   4  10  10      758.87      786.79      9.49 o 
   5  10  10      152.22      162.77      5.98 o 
   6  10  10        0.97        3.10      3.73 o 
  -5  11  10       21.95       17.51      3.10 o 
  -4  11  10        1.93        3.70      2.62 o 
  -3  11  10       41.02       47.56      3.07 o 
  -2  11  10        7.70        8.40      2.23 o 
  -1  11  10       34.83       34.15      2.52 o 
   0  11  10        7.80        8.50      2.81 o 
   1  11  10      264.48      269.37      6.24 o 
   2  11  10      153.31      163.27      4.62 o 
   3  11  10      183.63      189.04      4.01 o 
   4  11  10      110.43      114.84      3.84 o 
   5  11  10      157.77      182.83      9.58 o 
   6  11  10      101.95       96.16     10.37 o 
  -4  12  10       54.80       53.50      3.23 o 
  -3  12  10        3.61        4.17      2.53 o 
  -2  12  10        0.90        4.47      2.64 o 
  -1  12  10      115.68      122.91      3.29 o 
   0  12  10      208.89      229.75      7.57 o 
   1  12  10        1.27        1.67      2.53 o 
   2  12  10      327.00      346.90      4.50 o 
   3  12  10       81.84       83.76      3.12 o 
   4  12  10      305.90      325.44      8.58 o 
   5  12  10      191.92      204.14      5.16 o 
  -4  13  10        0.26        4.27      2.96 o 
  -3  13  10       10.99       10.96      2.83 o 
  -2  13  10       58.46       62.66      3.21 o 
  -1  13  10      274.09      290.34      9.00 o 
   0  13  10       24.16       27.36      3.21 o 
   1  13  10      428.28      466.13      9.95 o 
   2  13  10        2.06        4.85      2.46 o 
   3  13  10      568.98      615.21     16.96 o 
   4  13  10       93.24       95.84      3.83 o 
   5  13  10       12.27       16.37      4.97 o 
  -3  14  10        7.21        6.58      2.90 o 
  -2  14  10       84.44       88.59      3.14 o 
  -1  14  10       43.50       44.92      3.22 o 
   0  14  10      105.36      111.76      3.99 o 
   1  14  10       16.65       19.64      2.84 o 
   2  14  10      155.56      173.13      4.57 o 
   3  14  10      183.53      181.53      4.53 o 
   4  14  10       47.46       52.78      4.55 o 
   5  14  10       86.54       77.02      5.25 o 
  -3  15  10       13.62       14.40      2.88 o 
  -2  15  10       11.88       13.10      3.11 o 
  -1  15  10       63.73       69.82      3.43 o 
   0  15  10        1.88        0.62      2.98 o 
   1  15  10       29.35       34.36      3.06 o 
   2  15  10      123.08      119.72      4.40 o 
   3  15  10      263.87      253.10      4.55 o 
   4  15  10       55.14       57.35      3.59 o 
  -2  16  10       41.46       42.25      3.25 o 
  -1  16  10        8.28        8.85      2.73 o 
   0  16  10       53.70       59.95      3.84 o 
   1  16  10        0.68        1.09      2.71 o 
   2  16  10      382.06      385.29     14.80 o 
   3  16  10        2.34        5.65      3.09 o 
   4  16  10        0.06        2.83      3.27 o 
  -1  17  10       54.17       60.87      7.02 o 
   0  17  10        0.23        1.61      3.42 o 
   1  17  10       96.50       94.94      7.71 o 
   2  17  10       10.60        9.31      2.96 o 
   3  17  10        4.09        5.19      3.12 o 
   0  18  10        0.02        0.40      3.10 o 
   1  18  10        6.92        7.06      3.39 o 
   2  18  10       24.31       22.87      4.36 o 
  -2 -16  11        5.74        6.58      4.10 o 
  -1 -16  11        2.43        2.43      3.10 o 
   0 -16  11      838.60      712.12     14.59 o 
   1 -16  11        2.12        4.26      3.53 o 
  -3 -15  11        5.46        5.86      3.27 o 
  -2 -15  11        5.01        5.11      2.80 o 
  -1 -15  11        0.84        3.00      3.69 o 
   0 -15  11        3.31        6.12      3.10 o 
   1 -15  11      178.02      167.09      4.68 o 
   2 -15  11       53.19       49.90      4.84 o 
  -4 -14  11        0.48        3.95      3.51 o 
  -3 -14  11       42.17       43.98      3.99 o 
  -2 -14  11       24.18       25.58      4.17 o 
  -1 -14  11        2.13        5.46      2.86 o 
   0 -14  11       25.26       21.55      2.79 o 
   1 -14  11       16.48       20.55      2.97 o 
   2 -14  11       85.39       70.12      5.16 o 
   3 -14  11        0.39       -0.90      4.22 o 
  -4 -13  11       92.57       79.63      4.06 o 
  -3 -13  11        4.39        5.91      3.39 o 
  -2 -13  11        1.81        5.41      3.19 o 
  -1 -13  11     1972.80     1931.72     48.78 o 
   0 -13  11       37.36       37.93      3.87 o 
   1 -13  11     1062.00     1073.13     17.51 o 
   2 -13  11        0.53        1.52      3.13 o 
   3 -13  11        3.71        2.67      3.47 o 
  -4 -12  11        8.88        9.80      3.95 o 
  -3 -12  11        8.95        9.30      3.23 o 
  -2 -12  11       91.34       93.78      3.89 o 
  -1 -12  11       17.43       17.78      3.15 o 
   0 -12  11      823.18      857.13     30.45 o 
   1 -12  11       11.30       11.76      3.15 o 
   2 -12  11        2.89        4.81      3.50 o 
   3 -12  11       68.46       69.37     10.30 o 
   4 -12  11        4.93        2.29      3.94 o 
  -5 -11  11       22.79       29.76      4.17 o 
  -4 -11  11      102.37      108.62      5.41 o 
  -3 -11  11      220.49      228.05      7.24 o 
  -2 -11  11        1.26        1.86      3.35 o 
  -1 -11  11        7.52        6.55      2.93 o 
   0 -11  11        6.73        6.32      2.75 o 
   1 -11  11       14.59       17.91      3.85 o 
   2 -11  11       16.94       18.39      3.64 o 
   3 -11  11       29.77       28.57      4.34 o 
   4 -11  11        6.58       11.08      3.97 o 
  -5 -10  11      129.51      124.83      6.85 o 
  -4 -10  11        0.52        1.14      3.15 o 
  -3 -10  11       11.60       13.56      4.03 o 
  -2 -10  11     2793.89     2882.55     69.15 o 
  -1 -10  11        2.88        5.21      2.38 o 
   0 -10  11     1109.50     1157.09     29.06 o 
   1 -10  11       55.56       52.06      4.30 o 
   2 -10  11       16.90       16.19      3.93 o 
   3 -10  11       62.22       62.66      4.66 o 
   4 -10  11       75.22       83.55      3.73 o 
  -5  -9  11       15.28       16.02      2.90 o 
  -4  -9  11       89.98       93.41      3.72 o 
  -3  -9  11       89.83       86.36      3.36 o 
  -2  -9  11        1.10        3.30      2.70 o 
  -1  -9  11     1357.48     1381.51     28.66 o 
   0  -9  11       83.17       85.88      3.35 o 
   1  -9  11       46.88       48.61      3.09 o 
   2  -9  11      284.05      295.06      5.30 o 
   3  -9  11        0.26       -0.04      4.15 o 
   4  -9  11       29.89       32.27      3.47 o 
   5  -9  11        0.59        2.56      3.54 o 
  -6  -8  11       67.32       59.38      3.89 o 
  -5  -8  11       73.20       71.69      3.71 o 
  -4  -8  11      119.12      125.06      4.53 o 
  -3  -8  11        7.38        9.05      3.06 o 
  -2  -8  11      128.34      128.65      5.28 o 
  -1  -8  11       17.97       17.78      2.55 o 
   0  -8  11       49.45       54.16      3.08 o 
   1  -8  11      276.12      295.18      4.73 o 
   2  -8  11       57.80       57.10      4.04 o 
   3  -8  11       46.95       47.91      3.22 o 
   4  -8  11        0.11       -1.68      3.29 o 
   5  -8  11       23.08       20.90      3.57 o 
  -6  -7  11       35.62       28.91      3.40 o 
  -5  -7  11        0.61        1.01      3.10 o 
  -4  -7  11        2.89        5.12      2.84 o 
  -3  -7  11     1452.30     1523.77     35.70 o 
  -2  -7  11       72.48       70.80      3.43 o 
  -1  -7  11     1204.55     1211.60     29.51 o 
   0  -7  11       86.47       79.26      3.19 o 
   1  -7  11      604.63      653.96      6.51 o 
   2  -7  11       82.28       87.43      4.01 o 
   3  -7  11      335.61      352.58      9.01 o 
   4  -7  11       27.36       26.20      2.98 o 
   5  -7  11       11.71       13.51      2.93 o 
  -6  -6  11       61.72       61.21      4.02 o 
  -5  -6  11       41.73       47.66      3.83 o 
  -4  -6  11       14.35       15.20      2.98 o 
  -3  -6  11        6.16        7.45      2.51 o 
  -2  -6  11      948.79      980.29     20.09 o 
  -1  -6  11        0.03        1.59      2.27 o 
   0  -6  11        0.93        1.46      2.27 o 
   1  -6  11       64.86       64.57      3.63 o 
   2  -6  11      408.45      411.74      9.76 o 
   3  -6  11       88.33       82.12      4.95 o 
   4  -6  11        1.89        3.02      2.97 o 
   5  -6  11       55.46       47.74      3.49 o 
  -6  -5  11        9.63       12.07      3.55 o 
  -5  -5  11       74.45       75.13      3.52 o 
  -4  -5  11       62.26       69.11      4.26 o 
  -3  -5  11      157.95      139.47      4.00 o 
  -2  -5  11       48.81       49.38      2.86 o 
  -1  -5  11      199.24      184.40      4.57 o 
   0  -5  11        3.87        3.63      2.36 o 
   1  -5  11      588.46      568.43      8.34 o 
   2  -5  11       11.04       15.59      3.63 o 
   3  -5  11        0.01        1.14      2.51 o 
   4  -5  11       62.72       59.52      2.95 o 
   5  -5  11       28.23       28.66      3.38 o 
   6  -5  11        3.21        0.71      4.09 o 
  -6  -4  11       10.48        9.94      3.60 o 
  -5  -4  11       29.44       32.30      3.38 o 
  -4  -4  11      823.03      816.59      6.64 o 
  -3  -4  11      801.66      806.53     20.90 o 
  -2  -4  11       51.04       59.16      2.77 o 
  -1  -4  11      121.86      118.08      3.87 o 
   0  -4  11      287.10      328.17      4.89 o 
   1  -4  11        0.46        0.38      2.37 o 
   2  -4  11      676.03      725.18     14.87 o 
   3  -4  11        1.95        4.62      2.29 o 
   4  -4  11       70.12       74.50      3.36 o 
   5  -4  11       56.60       52.46      3.44 o 
   6  -4  11       69.19       65.87      3.54 o 
  -6  -3  11       27.60       26.72      3.99 o 
  -5  -3  11        2.71        2.38      2.57 o 
  -4  -3  11      105.00      112.68      3.85 o 
  -3  -3  11       87.19       85.64      3.32 o 
  -2  -3  11       24.73       27.91      2.68 o 
  -1  -3  11      104.11      117.27      2.74 o 
   0  -3  11        6.11        7.58      2.07 o 
   1  -3  11     1221.51     1242.63     44.16 o 
   2  -3  11       46.87       45.81      2.88 o 
   3  -3  11       49.28       51.60      2.66 o 
   4  -3  11      114.18      100.96      3.49 o 
   5  -3  11        3.16        4.20      2.85 o 
   6  -3  11        9.76        8.67      3.60 o 
  -6  -2  11        1.54        3.68      3.42 o 
  -5  -2  11       12.37       13.20      4.16 o 
  -4  -2  11      277.11      260.57      6.10 o 
  -3  -2  11      331.37      334.71      4.66 o 
  -2  -2  11      388.71      413.43      6.82 o 
  -1  -2  11       26.65       26.01      2.19 o 
   0  -2  11      652.19      526.77      8.71 o 
   1  -2  11       98.81       99.41      4.49 o 
   2  -2  11      105.96      112.68      3.70 o 
   3  -2  11       33.97       33.78      3.27 o 
   4  -2  11       71.08       69.18      3.63 o 
   5  -2  11       22.82       24.88      3.53 o 
   6  -2  11        0.40        1.42      3.11 o 
  -6  -1  11       38.52       32.31      4.67 o 
  -5  -1  11       32.39       30.42      4.08 o 
  -4  -1  11     1033.58     1052.08     30.73 o 
  -3  -1  11       73.36       77.62      3.67 o 
  -2  -1  11      283.18      280.65      5.28 o 
  -1  -1  11      225.45      267.04      4.35 o 
   0  -1  11       86.86       80.27      2.93 o 
   1  -1  11     1114.80     1147.70     22.54 o 
   2  -1  11        0.14        1.13      3.23 o 
   3  -1  11      167.29      156.68      7.58 o 
   4  -1  11       56.05       48.35      3.80 o 
   5  -1  11      183.54      207.71      9.77 o 
   6  -1  11       32.95       38.62      4.11 o 
  -6   0  11       53.19       51.37      4.71 o 
  -5   0  11       62.12       67.00      4.36 o 
  -4   0  11        2.43        4.08      3.52 o 
  -3   0  11      260.23      282.16     15.25 o 
  -2   0  11       14.98       10.67      3.32 o 
  -1   0  11      132.06      133.35      3.18 o 
   0   0  11     4476.45     4415.67    120.02 o 
   1   0  11        7.84        5.79      3.03 o 
   2   0  11       54.24       62.46      3.56 o 
   3   0  11       32.34       31.13      3.46 o 
   4   0  11       72.84       84.61      5.49 o 
   5   0  11       42.04       46.67      3.94 o 
   6   0  11       45.21       45.66      3.64 o 
  -6   1  11       24.99       23.39      4.69 o 
  -5   1  11      178.63      208.68      6.74 o 
  -4   1  11        1.79        6.26      3.80 o 
  -3   1  11      286.51      287.17      5.62 o 
  -2   1  11      299.77      296.21      4.35 o 
  -1   1  11     1667.45     1425.77     26.60 o 
   0   1  11       41.40       42.53      3.00 o 
   1   1  11      220.36      250.02      7.57 o 
   2   1  11        5.68       10.07      2.76 o 
   3   1  11        0.02        2.00      3.21 o 
   4   1  11       54.54       57.14      4.44 o 
   5   1  11       77.47       82.99      4.29 o 
   6   1  11       61.34       63.43      5.26 o 
  -6   2  11        0.06        0.65      4.08 o 
  -5   2  11      240.59      245.02      9.32 o 
  -4   2  11      863.67      889.13     21.50 o 
  -3   2  11      276.75      279.54      5.43 o 
  -2   2  11      629.43      723.32     14.04 o 
  -1   2  11      199.79      202.83      3.57 o 
   0   2  11      500.56      531.59     14.22 o 
   1   2  11       50.95       48.03      3.72 o 
   2   2  11        7.09        6.23      2.61 o 
   3   2  11        9.45        8.90      2.57 o 
   4   2  11      166.95      177.65      5.04 o 
   5   2  11       60.91       65.76      3.77 o 
   6   2  11      134.76      129.07      7.45 o 
  -6   3  11       37.78       40.60      4.28 o 
  -5   3  11      132.86      131.88      4.79 o 
  -4   3  11       96.07      104.82      3.34 o 
  -3   3  11       43.11       44.31      2.75 o 
  -2   3  11      586.92      588.90      6.81 o 
  -1   3  11     1624.83     1589.55     22.30 o 
   0   3  11      413.39      402.95      9.75 o 
   1   3  11        1.78        1.57      2.79 o 
   2   3  11       18.82       22.08      2.91 o 
   3   3  11      142.89      137.42      3.83 o 
   4   3  11       53.75       53.51      3.06 o 
   5   3  11      348.65      387.33     18.31 o 
   6   3  11       56.05       56.85      7.89 o 
  -6   4  11       42.61       43.43      3.68 o 
  -5   4  11        0.59        2.43      3.13 o 
  -4   4  11      152.35      150.43      4.14 o 
  -3   4  11       98.32      106.11      3.06 o 
  -2   4  11      455.63      415.04     11.92 o 
  -1   4  11       80.43       73.55      2.70 o 
   0   4  11      488.53      437.72     20.97 o 
   1   4  11        2.76        7.47      3.01 o 
   2   4  11      264.64      272.23      6.59 o 
   3   4  11        3.40        2.43      2.94 o 
   4   4  11      427.43      395.91      9.33 o 
   5   4  11       78.58       80.64      3.97 o 
   6   4  11       14.55       12.09      3.88 o 
  -6   5  11       60.65       49.57      4.03 o 
  -5   5  11      603.51      591.86     12.93 o 
  -4   5  11        7.82        9.20      2.90 o 
  -3   5  11      669.31      714.03      5.48 o 
  -2   5  11      226.46      214.30      3.92 o 
  -1   5  11        9.91       26.12      9.07 o 
   0   5  11       23.61       23.42      2.32 o 
   1   5  11      228.34      241.83      4.62 o 
   2   5  11        7.32        8.75      3.02 o 
   3   5  11       48.64       62.91      3.44 o 
   4   5  11       71.48       72.62      3.13 o 
   5   5  11      330.97      343.90     12.14 o 
   6   5  11       62.23       66.77      4.90 o 
  -6   6  11       40.12       35.39      3.68 o 
  -5   6  11        1.56        2.72      3.36 o 
  -4   6  11      200.13      206.67      4.56 o 
  -3   6  11      294.14      290.21      5.11 o 
  -2   6  11      169.19      179.13      3.66 o 
  -1   6  11      100.16       97.57      3.10 o 
   0   6  11      129.74      123.23      3.06 o 
   1   6  11        5.50        7.67      2.55 o 
   2   6  11       77.10       93.08      4.01 o 
   3   6  11       70.25       69.99      3.16 o 
   4   6  11      586.79      624.89     11.91 o 
   5   6  11      196.17      221.57     12.89 o 
   6   6  11       89.96       94.05      5.75 o 
  -5   7  11      269.35      254.14      5.72 o 
  -4   7  11       63.45       65.65      3.45 o 
  -3   7  11       18.97       15.36      2.22 o 
  -2   7  11       79.03       87.17      3.08 o 
  -1   7  11       78.99       84.35      2.75 o 
   0   7  11       15.85       19.84      2.17 o 
   1   7  11      610.52      624.26     19.52 o 
   2   7  11        1.87        2.88      2.17 o 
   3   7  11     1044.47      954.09     19.50 o 
   4   7  11      168.30      182.73      4.51 o 
   5   7  11       26.44       25.57      3.23 o 
   6   7  11       80.44       76.24      3.96 o 
  -5   8  11        5.39        8.19      3.61 o 
  -4   8  11      205.68      209.84      4.03 o 
  -3   8  11      149.44      150.54      3.62 o 
  -2   8  11       87.39       80.33      2.92 o 
  -1   8  11       29.01       27.20      2.19 o 
   0   8  11      824.14      851.61     17.33 o 
   1   8  11       62.24       70.16      2.93 o 
   2   8  11      118.10      111.25      3.34 o 
   3   8  11       49.70       53.06      4.06 o 
   4   8  11      748.17      819.51     18.05 o 
   5   8  11      182.18      191.53      5.13 o 
   6   8  11        3.18        7.05      3.96 o 
  -5   9  11       47.37       45.75      3.88 o 
  -4   9  11      138.56      133.29      3.37 o 
  -3   9  11        9.72       15.34      2.49 o 
  -2   9  11       70.33       70.47      2.91 o 
  -1   9  11      273.33      261.51      5.08 o 
   0   9  11        6.62        7.51      2.47 o 
   1   9  11        1.57        3.75      2.70 o 
   2   9  11        8.59        9.04      2.18 o 
   3   9  11      722.80      786.36     32.99 o 
   4   9  11      221.90      232.91      5.86 o 
   5   9  11       13.54       16.40      3.54 o 
   6   9  11       42.87       42.90      5.10 o 
  -5  10  11       21.59       20.63      3.17 o 
  -4  10  11       55.12       52.08      2.70 o 
  -3  10  11       36.75       40.43      3.01 o 
  -2  10  11        6.39        7.56      2.37 o 
  -1  10  11        9.31       10.11      2.69 o 
   0  10  11      553.32      578.18     17.91 o 
   1  10  11       24.40       23.43      2.73 o 
   2  10  11     1140.24     1107.87     20.73 o 
   3  10  11        6.18        5.67      2.58 o 
   4  10  11        1.80        1.80      3.09 o 
   5  10  11       65.32       62.57      3.86 o 
   6  10  11      236.90      234.27     14.75 o 
  -4  11  11       27.80       28.16      2.97 o 
  -3  11  11       51.12       56.64      3.18 o 
  -2  11  11       13.86       14.98      2.71 o 
  -1  11  11      733.34      807.43      6.61 o 
   0  11  11       24.31       24.77      3.12 o 
   1  11  11      326.50      324.64      7.31 o 
   2  11  11       10.73       12.38      2.83 o 
   3  11  11      398.73      403.45      4.95 o 
   4  11  11      150.45      150.21      6.27 o 
   5  11  11      110.42      131.73      5.89 o 
  -4  12  11       21.12       21.34      3.07 o 
  -3  12  11       22.07       25.53      3.02 o 
  -2  12  11      233.42      243.79      9.12 o 
  -1  12  11       23.10       25.55      2.39 o 
   0  12  11       11.30       11.29      2.50 o 
   1  12  11        0.20        2.41      2.34 o 
   2  12  11      124.94      156.45      9.55 o 
   3  12  11      172.96      183.33      4.00 o 
   4  12  11        6.56        9.17      3.35 o 
   5  12  11       27.13       24.81      4.16 o 
  -4  13  11        1.66        4.17      3.10 o 
  -3  13  11        0.23        1.13      2.94 o 
  -2  13  11       10.15        7.58      3.03 o 
  -1  13  11      124.35      127.72      3.52 o 
   0  13  11        0.57        0.95      3.42 o 
   1  13  11      516.94      542.50      8.44 o 
   2  13  11        0.00        0.66      2.72 o 
   3  13  11        0.28        3.80      2.62 o 
   4  13  11       59.75       61.05      3.20 o 
   5  13  11      253.35      239.70      6.61 o 
  -3  14  11        4.05        5.56      2.89 o 
  -2  14  11      149.32      152.10      6.78 o 
  -1  14  11        0.20        2.04      2.89 o 
   0  14  11      307.03      322.70      8.32 o 
   1  14  11       20.00       24.21      2.85 o 
   2  14  11      116.82      113.20      5.01 o 
   3  14  11      210.61      218.38      6.29 o 
   4  14  11      391.93      409.87     13.95 o 
  -3  15  11       79.91       69.64      3.70 o 
  -2  15  11        5.73        5.04      3.17 o 
  -1  15  11       62.03       62.98      3.10 o 
   0  15  11        3.61        3.58      3.45 o 
   1  15  11        8.85        8.79      2.74 o 
   2  15  11      108.21      112.44      3.87 o 
   3  15  11      272.93      268.63      5.15 o 
   4  15  11        4.35        5.91      3.66 o 
  -2  16  11        0.11        2.07      3.19 o 
  -1  16  11        0.00        1.58      3.18 o 
   0  16  11      112.77      111.49      4.00 o 
   1  16  11       17.42       20.37      3.50 o 
   2  16  11       64.09       59.37      3.52 o 
   3  16  11        0.39        2.82      2.74 o 
  -1  17  11       29.77       30.09      5.16 o 
   0  17  11       24.76       29.95      4.13 o 
   1  17  11       17.71       16.74      3.06 o 
   2  17  11       14.92       16.58      3.06 o 
   3  17  11      470.83      456.87     23.83 o 
   1  18  11        2.66        4.14      3.43 o 
  -1 -16  12        0.17        0.30      3.34 o 
   0 -16  12      601.36      569.67     21.28 o 
  -2 -15  12        5.83        3.59      3.58 o 
  -1 -15  12       61.81       59.98      4.27 o 
   0 -15  12       23.06       24.22      3.38 o 
   1 -15  12       31.67       24.78      4.11 o 
  -3 -14  12        1.49        3.14      3.26 o 
  -2 -14  12       13.63       13.57      3.59 o 
  -1 -14  12       13.45       13.96      3.42 o 
   0 -14  12       47.74       51.33      4.46 o 
   1 -14  12        2.59        6.85      3.48 o 
   2 -14  12        0.13        1.40      4.60 o 
  -4 -13  12        1.61        4.02      4.09 o 
  -3 -13  12        3.22        5.80      4.00 o 
  -2 -13  12       27.10       29.57      3.79 o 
  -1 -13  12     1069.80     1117.63     20.70 o 
   0 -13  12       20.54       17.14      3.37 o 
   1 -13  12       17.77       21.60      3.27 o 
   2 -13  12        2.96        2.44      3.36 o 
   3 -13  12      112.09      113.88      6.14 o 
  -4 -12  12       34.42       30.92      4.82 o 
  -3 -12  12        8.86        9.80      3.68 o 
  -2 -12  12       44.94       51.69      3.37 o 
  -1 -12  12        4.23        5.29      2.69 o 
   0 -12  12      204.82      215.56      8.05 o 
   1 -12  12        0.79        3.50      3.33 o 
   2 -12  12       79.15       81.40      4.69 o 
   3 -12  12       45.56       45.59      7.34 o 
  -5 -11  12      103.01       93.69      4.99 o 
  -4 -11  12        1.77        3.56      3.37 o 
  -3 -11  12        0.52       -0.25      3.03 o 
  -2 -11  12        7.70        9.90      3.57 o 
  -1 -11  12        0.26        2.89      2.48 o 
   0 -11  12       27.70       28.20      2.99 o 
   1 -11  12        0.04       -0.83      2.80 o 
   2 -11  12       12.60       12.90      3.30 o 
   3 -11  12        0.19        0.34      3.70 o 
   4 -11  12       10.93       11.76      3.59 o 
  -5 -10  12        8.34       12.88      4.08 o 
  -4 -10  12        0.01        1.22      3.59 o 
  -3 -10  12       10.33       11.47      4.39 o 
  -2 -10  12      925.54      995.20     26.40 o 
  -1 -10  12       63.13       59.61      3.31 o 
   0 -10  12        1.23        8.74      6.26 o 
   1 -10  12       53.72       53.43      3.50 o 
   2 -10  12      272.87      299.94      5.26 o 
   3 -10  12        5.78        5.06      3.33 o 
   4 -10  12       28.77       25.01      4.01 o 
  -5  -9  12        3.04        4.72      3.32 o 
  -4  -9  12        9.98        9.29      3.38 o 
  -3  -9  12       45.98       53.61      3.12 o 
  -2  -9  12        0.02        1.52      3.07 o 
  -1  -9  12      672.61      682.22      9.82 o 
   0  -9  12       50.35       49.99      3.04 o 
   1  -9  12      203.15      207.85      7.31 o 
   2  -9  12      239.85      244.13      5.69 o 
   3  -9  12      302.63      294.76     10.98 o 
   4  -9  12       14.08       19.11      3.57 o 
   5  -9  12        2.87        6.15      3.62 o 
  -5  -8  12        7.71       10.22      3.77 o 
  -4  -8  12       85.16       92.75      3.51 o 
  -3  -8  12        7.56        9.35      2.86 o 
  -2  -8  12      102.64      117.32      4.97 o 
  -1  -8  12       32.44       31.88      3.01 o 
   0  -8  12      273.87      292.84      7.60 o 
   1  -8  12      282.52      298.07      6.19 o 
   2  -8  12        3.55        2.20      2.73 o 
   3  -8  12       27.03       31.00      4.30 o 
   4  -8  12       20.22       20.81      3.55 o 
   5  -8  12       71.19       69.74      3.80 o 
  -6  -7  12        1.18        4.89      4.04 o 
  -5  -7  12       16.71       15.94      3.38 o 
  -4  -7  12       24.35       24.24      3.34 o 
  -3  -7  12      512.39      534.83     10.71 o 
  -2  -7  12      200.85      201.95      5.33 o 
  -1  -7  12      428.90      427.08      8.37 o 
   0  -7  12      127.17      119.10      3.40 o 
   1  -7  12     1057.32     1049.92     15.56 o 
   2  -7  12        8.03        6.72      3.06 o 
   3  -7  12      109.14      108.65      3.74 o 
   4  -7  12       21.98       22.74      3.42 o 
   5  -7  12       40.83       38.18      4.62 o 
  -6  -6  12        0.07        1.45      3.60 o 
  -5  -6  12       34.63       34.94      3.63 o 
  -4  -6  12        0.14        1.81      2.92 o 
  -3  -6  12      178.21      184.81      4.00 o 
  -2  -6  12      960.71      996.98     29.53 o 
  -1  -6  12        2.41        2.31      2.38 o 
   0  -6  12      650.18      588.71     10.60 o 
   1  -6  12       33.76       32.19      3.30 o 
   2  -6  12      522.54      528.15     14.39 o 
   3  -6  12       25.64       31.27      2.74 o 
   4  -6  12       57.04       50.25      3.08 o 
   5  -6  12       84.85       76.42      3.41 o 
  -6  -5  12       14.93       16.29      3.72 o 
  -5  -5  12       86.00       97.42      4.18 o 
  -4  -5  12      141.18      153.27      4.24 o 
  -3  -5  12     1021.59     1122.89     19.48 o 
  -2  -5  12       44.27       47.57      3.13 o 
  -1  -5  12      963.78      937.18     17.34 o 
   0  -5  12        0.25       -0.08      2.61 o 
   1  -5  12       11.70       11.78      3.50 o 
   2  -5  12      243.99      269.15      5.05 o 
   3  -5  12        0.18        0.08      2.61 o 
   4  -5  12      293.19      284.58      6.15 o 
   5  -5  12       37.04       36.15      3.22 o 
   6  -5  12        0.70        3.19      4.74 o 
  -6  -4  12       26.46       24.59      3.41 o 
  -5  -4  12        0.04        2.22      3.09 o 
  -4  -4  12        6.36        7.19      2.89 o 
  -3  -4  12        5.79        7.76      2.76 o 
  -2  -4  12      917.63      931.49     19.23 o 
  -1  -4  12       12.69       11.96      2.18 o 
   0  -4  12      135.11      133.70      3.53 o 
   1  -4  12      187.45      180.00      4.06 o 
   2  -4  12      286.20      303.75      8.96 o 
   3  -4  12       89.95       93.97      3.33 o 
   4  -4  12       25.73       26.59      2.89 o 
   5  -4  12       65.82       66.71      3.53 o 
   6  -4  12       64.26       58.76      3.72 o 
  -6  -3  12       62.37       62.36      4.96 o 
  -5  -3  12       90.42       89.27      3.44 o 
  -4  -3  12       43.07       41.14      2.82 o 
  -3  -3  12      954.13     1053.37     22.99 o 
  -2  -3  12       29.87       29.04      2.62 o 
  -1  -3  12       98.12       76.70      2.84 o 
   0  -3  12        1.95        3.09      2.01 o 
   1  -3  12      889.56      920.60     18.26 o 
   2  -3  12       14.83       15.51      2.72 o 
   3  -3  12       34.07       32.06      2.80 o 
   4  -3  12      311.56      305.39      5.26 o 
   5  -3  12      427.66      392.35      7.25 o 
   6  -3  12        1.77        2.52      3.57 o 
  -6  -2  12       74.42       74.53      4.62 o 
  -5  -2  12       51.05       55.94      4.16 o 
  -4  -2  12      611.81      663.75     26.53 o 
  -3  -2  12       38.16       38.57      3.23 o 
  -2  -2  12     1640.36     1732.79     35.86 o 
  -1  -2  12       25.47       31.06      2.36 o 
   0  -2  12      133.61      122.54      3.29 o 
   1  -2  12        3.77        5.37      2.73 o 
   2  -2  12        0.86        1.66      2.82 o 
   3  -2  12      278.19      271.77      5.06 o 
   4  -2  12      119.08      117.70      3.94 o 
   5  -2  12        4.06        5.10      3.11 o 
   6  -2  12        2.18        2.51      2.88 o 
  -6  -1  12        0.71        0.68      3.96 o 
  -5  -1  12        2.66        4.91      3.64 o 
  -4  -1  12       32.91       35.14      3.67 o 
  -3  -1  12     1648.19     1631.12     35.04 o 
  -2  -1  12      316.51      310.71     10.05 o 
  -1  -1  12       92.53       88.29      3.20 o 
   0  -1  12        5.40        4.74      2.13 o 
   1  -1  12       25.37       29.91      3.46 o 
   2  -1  12       35.01       37.26      3.21 o 
   3  -1  12      103.46      101.83      5.05 o 
   4  -1  12       99.74      109.59      4.09 o 
   5  -1  12      128.33      136.38      4.99 o 
   6  -1  12        8.16       11.12      3.77 o 
  -6   0  12      168.48      158.13      7.89 o 
  -5   0  12       35.76       41.58      4.26 o 
  -4   0  12     1291.59     1272.24      9.64 o 
  -3   0  12      593.92      608.41      8.47 o 
  -2   0  12        0.58        1.35      2.48 o 
  -1   0  12      132.05      123.34      2.95 o 
   0   0  12       92.90       95.94      3.37 o 
   1   0  12        7.44        6.45      2.64 o 
   2   0  12        4.67        2.66      3.36 o 
   3   0  12      186.69      174.06      4.78 o 
   4   0  12      988.52      997.52     24.77 o 
   5   0  12        4.37        7.89      3.60 o 
   6   0  12      110.33      116.02      6.45 o 
  -6   1  12       16.48       20.62      3.77 o 
  -5   1  12      149.07      154.53      5.05 o 
  -4   1  12       20.32       22.25      3.45 o 
  -3   1  12      560.81      587.97     11.41 o 
  -2   1  12      541.54      543.78     13.49 o 
  -1   1  12        8.74       15.67      2.05 o 
   0   1  12       48.46       48.42      3.13 o 
   1   1  12       85.18       76.08      3.15 o 
   2   1  12      125.48      124.56      6.54 o 
   3   1  12      727.98      659.82     27.61 o 
   4   1  12       41.70       47.70      3.67 o 
   5   1  12       20.37       15.14      4.08 o 
   6   1  12       25.15       26.72      4.23 o 
  -6   2  12        1.25        4.41      4.15 o 
  -5   2  12        6.37        5.80      2.99 o 
  -4   2  12      233.38      245.06      5.02 o 
  -3   2  12      544.35      561.00      6.74 o 
  -2   2  12      582.30      553.99     11.19 o 
  -1   2  12       81.36       88.55      2.98 o 
   0   2  12      595.77      582.32      8.42 o 
   1   2  12      100.23      103.01      5.17 o 
   2   2  12      791.39      740.15     18.09 o 
   3   2  12      120.99      118.91      6.30 o 
   4   2  12       60.47       55.76      4.16 o 
   5   2  12       29.22       35.34      4.20 o 
   6   2  12       88.69       84.59      5.09 o 
  -6   3  12        0.05        1.93      3.56 o 
  -5   3  12      504.41      545.36     10.49 o 
  -4   3  12      410.20      410.76      8.01 o 
  -3   3  12      240.73      269.65      4.24 o 
  -2   3  12      432.09      429.29      5.18 o 
  -1   3  12      239.25      225.44      4.78 o 
   0   3  12       80.78       83.77      3.65 o 
   1   3  12      299.38      314.18     14.44 o 
   2   3  12      101.90      100.22      3.59 o 
   3   3  12     1353.54     1346.34     64.69 o 
   4   3  12       30.37       32.00      3.33 o 
   5   3  12       84.12       84.47      4.25 o 
   6   3  12        0.07        1.64      3.40 o 
  -6   4  12        4.98        8.04      4.02 o 
  -5   4  12        0.02        2.37      3.70 o 
  -4   4  12        0.06        2.34      3.42 o 
  -3   4  12      238.88      247.54      8.49 o 
  -2   4  12        9.60       18.94      2.13 o 
  -1   4  12       13.91       14.63      2.30 o 
   0   4  12        1.00        3.63      2.83 o 
   1   4  12        0.30        2.58      3.26 o 
   2   4  12     1264.93     1123.10     48.07 o 
   3   4  12       53.74       58.81      3.30 o 
   4   4  12      116.92      110.07      3.93 o 
   5   4  12       40.69       43.86      3.95 o 
   6   4  12       47.18       44.34      4.88 o 
  -6   5  12        8.72        6.13      3.95 o 
  -5   5  12        7.62       11.48      3.22 o 
  -4   5  12      103.09      107.54      3.83 o 
  -3   5  12      195.39      191.30      5.72 o 
  -2   5  12       27.00       26.96      2.76 o 
  -1   5  12      419.65      432.27      6.79 o 
   0   5  12       27.49       27.54      2.65 o 
   1   5  12     1423.31     1400.42     36.00 o 
   2   5  12       28.50       23.72      3.45 o 
   3   5  12        0.14        1.17      3.04 o 
   4   5  12       55.91       58.10      3.30 o 
   5   5  12        1.07        2.32      2.93 o 
   6   5  12       25.23       24.28      4.17 o 
  -5   6  12      152.54      159.78      5.80 o 
  -4   6  12       49.28       54.88      3.07 o 
  -3   6  12      277.68      268.04      3.88 o 
  -2   6  12      314.53      300.47      8.70 o 
  -1   6  12       45.73       45.04      2.36 o 
   0   6  12      304.70      310.56      4.83 o 
   1   6  12        0.56        2.56      2.94 o 
   2   6  12      986.82     1014.81     21.73 o 
   3   6  12       35.83       37.15      3.38 o 
   4   6  12        2.88        3.89      2.81 o 
   5   6  12       16.33       14.77      3.35 o 
   6   6  12      159.28      160.81     11.99 o 
  -5   7  12       55.54       64.00      4.01 o 
  -4   7  12      164.50      158.95      3.47 o 
  -3   7  12       58.40       65.08      2.67 o 
  -2   7  12       46.72       41.25      2.86 o 
  -1   7  12       75.84       72.52      2.63 o 
   0   7  12        9.38        7.15      2.89 o 
   1   7  12      862.06      805.68     17.64 o 
   2   7  12        2.89        4.60      2.58 o 
   3   7  12      109.10      103.70      3.58 o 
   4   7  12      110.90      115.59      3.81 o 
   5   7  12      286.36      291.68      8.19 o 
   6   7  12       27.77       27.76      4.21 o 
  -5   8  12       74.22       74.17      4.05 o 
  -4   8  12       32.59       32.69      3.06 o 
  -3   8  12       25.60       26.03      3.11 o 
  -2   8  12      258.62      283.37     12.40 o 
  -1   8  12       14.53       15.74      2.22 o 
   0   8  12      814.61      793.31     15.05 o 
   1   8  12       22.74       28.83      2.77 o 
   2   8  12        0.59        0.59      2.26 o 
   3   8  12       39.34       43.83      2.92 o 
   4   8  12      399.46      466.70     11.53 o 
   5   8  12        8.82       10.03      3.12 o 
   6   8  12      200.50      199.22      6.46 o 
  -5   9  12       30.28       35.61      4.48 o 
  -4   9  12      108.68      105.17      3.06 o 
  -3   9  12       93.83       93.44      3.53 o 
  -2   9  12       21.58       22.84      2.77 o 
  -1   9  12      196.06      203.26      3.74 o 
   0   9  12        0.53        1.62      2.87 o 
   1   9  12      248.11      261.50      8.49 o 
   2   9  12        0.12        1.81      2.56 o 
   3   9  12      446.78      438.35      6.57 o 
   4   9  12       41.14       43.68      3.78 o 
   5   9  12       64.09       75.26      3.74 o 
   6   9  12       22.44       18.48      3.90 o 
  -5  10  12       29.48       25.23      3.69 o 
  -4  10  12       12.96       11.01      3.05 o 
  -3  10  12       19.32       20.23      2.95 o 
  -2  10  12        7.60        9.73      2.62 o 
  -1  10  12        0.43        1.62      2.25 o 
   0  10  12      212.73      204.77      9.08 o 
   1  10  12       39.08       44.18      2.80 o 
   2  10  12        4.83        7.45      2.76 o 
   3  10  12       25.99       30.53      3.07 o 
   4  10  12      557.33      603.05      6.65 o 
   5  10  12       52.94       58.94      4.09 o 
  -4  11  12        0.27        1.24      2.54 o 
  -3  11  12       71.83       66.85      3.19 o 
  -2  11  12        0.10        3.48      2.71 o 
  -1  11  12      223.00      228.82      5.48 o 
   0  11  12       97.95       93.67      3.35 o 
   1  11  12       22.12       22.43      2.79 o 
   2  11  12        0.39        1.95      2.75 o 
   3  11  12      725.10      846.67     18.95 o 
   4  11  12        2.34        6.41      3.61 o 
   5  11  12      646.40      798.08     28.28 o 
  -4  12  12       14.73       16.13      2.79 o 
  -3  12  12        2.76        3.59      2.49 o 
  -2  12  12      115.27      123.05      3.45 o 
  -1  12  12        1.07        2.48      2.65 o 
   0  12  12        4.26        6.41      2.73 o 
   1  12  12        8.04        7.92      2.68 o 
   2  12  12      719.76      752.33     12.50 o 
   3  12  12      103.26      109.96      3.76 o 
   4  12  12       29.59       28.39      2.93 o 
   5  12  12       27.83       29.45      3.87 o 
  -3  13  12        0.91        4.40      3.03 o 
  -2  13  12        0.45        1.64      2.61 o 
  -1  13  12        0.06        2.15      2.84 o 
   0  13  12       44.41       45.54      3.22 o 
   1  13  12       64.73       63.03      3.33 o 
   2  13  12       12.01       14.05      2.60 o 
   3  13  12      400.71      397.76     10.46 o 
   4  13  12       14.32       19.64      3.56 o 
   5  13  12      347.50      341.87     16.65 o 
  -3  14  12        4.83        6.42      3.19 o 
  -2  14  12       26.55       25.58      3.07 o 
  -1  14  12       79.77       79.94      3.31 o 
   0  14  12      104.59      103.04      4.05 o 
   1  14  12       12.16       13.37      3.10 o 
   2  14  12      513.15      566.32     14.74 o 
   3  14  12       38.10       33.85      3.22 o 
   4  14  12      807.01      849.22     25.23 o 
  -2  15  12        4.89        5.94      3.06 o 
  -1  15  12        8.61        7.24      2.77 o 
   0  15  12       26.18       31.30      3.95 o 
   1  15  12      656.23      693.28     11.05 o 
   2  15  12      105.72      101.68      3.80 o 
   3  15  12       45.19       50.79      5.16 o 
   4  15  12       31.50       29.80      3.84 o 
  -2  16  12       31.01       28.45      3.26 o 
  -1  16  12       43.10       40.48      4.57 o 
   0  16  12      114.62      109.67      4.45 o 
   1  16  12        2.89        2.93      3.19 o 
   2  16  12      245.68      250.87      7.55 o 
   3  16  12       30.68       23.76      3.36 o 
  -1  17  12       47.76       35.09      4.31 o 
   0  17  12       21.27       17.97      4.12 o 
   1  17  12      121.94      125.83      6.81 o 
   2  17  12        6.55       10.09      3.61 o 
  -2 -15  13       13.31       14.77      3.37 o 
  -1 -15  13        4.25        5.05      3.60 o 
   0 -15  13        0.90        3.97      4.54 o 
   1 -15  13        0.48        0.51      3.60 o 
  -3 -14  13       31.18       24.74      3.65 o 
  -2 -14  13      143.42      127.00      4.27 o 
  -1 -14  13        0.35        0.57      3.35 o 
   0 -14  13       81.51       74.40      3.63 o 
   1 -14  13        0.34        1.55      3.23 o 
   2 -14  13        3.75        4.07      5.85 o 
  -3 -13  13        8.97        8.71      3.94 o 
  -2 -13  13       43.70       44.51      4.02 o 
  -1 -13  13      128.92      123.88      4.21 o 
   0 -13  13       16.76       17.37      3.38 o 
   1 -13  13       11.12        8.29      3.47 o 
   2 -13  13       25.00       30.90      7.52 o 
   3 -13  13        8.24        4.33      4.06 o 
  -4 -12  13      187.93      202.37     15.52 o 
  -3 -12  13      109.06      111.35      4.58 o 
  -2 -12  13       18.60       13.68      3.12 o 
  -1 -12  13        2.31        3.87      3.20 o 
   0 -12  13        8.94        7.50      3.07 o 
   1 -12  13        0.53        0.20      3.48 o 
   2 -12  13        0.05       -1.03      4.38 o 
   3 -12  13        3.70        2.98      4.32 o 
  -4 -11  13       52.53       51.54      4.39 o 
  -3 -11  13        7.61        8.12      3.67 o 
  -2 -11  13        7.20        8.91      3.35 o 
  -1 -11  13      472.33      505.92      7.35 o 
   0 -11  13       12.70       13.05      3.33 o 
   1 -11  13      133.86      146.56      3.98 o 
   2 -11  13        3.42        3.56      3.03 o 
   3 -11  13       77.15       70.33      4.30 o 
   4 -11  13       47.42       48.00      6.44 o 
  -5 -10  13        7.81        7.54      3.68 o 
  -4 -10  13       27.69       29.19      3.56 o 
  -3 -10  13      119.59      116.30      5.11 o 
  -2 -10  13      564.91      565.18      8.72 o 
  -1 -10  13       10.81        9.07      3.25 o 
   0 -10  13        4.97        9.63      2.73 o 
   1 -10  13        0.52        0.91      2.93 o 
   2 -10  13       35.35       35.19      4.11 o 
   3 -10  13        6.56        8.83      3.21 o 
   4 -10  13       25.46       26.91      4.19 o 
  -5  -9  13       59.63       67.15      3.85 o 
  -4  -9  13      174.94      191.84      4.68 o 
  -3  -9  13        0.33        0.27      3.17 o 
  -2  -9  13       21.72       23.58      3.48 o 
  -1  -9  13       57.02       49.90      3.13 o 
   0  -9  13       27.92       26.73      2.51 o 
   1  -9  13       51.61       52.92      2.93 o 
   2  -9  13       79.24       79.07      4.39 o 
   3  -9  13       35.04       33.73      3.62 o 
   4  -9  13       54.80       59.88      4.05 o 
  -5  -8  13       75.78       64.06      3.68 o 
  -4  -8  13        3.34        7.99      3.02 o 
  -3  -8  13       54.77       58.33      3.16 o 
  -2  -8  13     1524.31     1544.00     36.02 o 
  -1  -8  13       30.59       30.31      2.47 o 
   0  -8  13      390.10      413.87     12.30 o 
   1  -8  13       80.25       79.11      3.29 o 
   2  -8  13       14.92       17.18      3.34 o 
   3  -8  13      149.33      146.90      4.73 o 
   4  -8  13        5.12        8.22      2.81 o 
   5  -8  13       33.39       27.30      3.75 o 
  -5  -7  13      152.82      153.44      4.97 o 
  -4  -7  13      213.80      217.02      5.48 o 
  -3  -7  13     1313.87     1423.94     33.17 o 
  -2  -7  13       96.71       91.45      4.45 o 
  -1  -7  13        0.58        2.53      2.59 o 
   0  -7  13       10.57       10.25      2.37 o 
   1  -7  13       82.63       82.23      3.96 o 
   2  -7  13      110.72      109.61      4.34 o 
   3  -7  13        2.07        3.62      3.02 o 
   4  -7  13       64.02       64.61      3.10 o 
   5  -7  13       17.31       20.84      3.58 o 
  -5  -6  13      134.52      127.60      4.27 o 
  -4  -6  13       48.33       51.04      3.30 o 
  -3  -6  13        9.72        8.82      2.67 o 
  -2  -6  13        8.83       17.69      2.61 o 
  -1  -6  13        2.72        2.96      2.16 o 
   0  -6  13       27.18       29.49      2.28 o 
   1  -6  13        2.55        1.44      4.30 o 
   2  -6  13       65.15       77.00      3.79 o 
   3  -6  13      153.96      154.25      5.52 o 
   4  -6  13      230.01      234.26      8.12 o 
   5  -6  13        1.72        2.54      3.32 o 
  -6  -5  13       40.23       34.07      3.84 o 
  -5  -5  13       22.89       29.22      3.00 o 
  -4  -5  13      146.12      149.46      3.85 o 
  -3  -5  13      890.87      932.74     40.82 o 
  -2  -5  13       98.12      106.48      3.33 o 
  -1  -5  13      598.56      626.11      9.87 o 
   0  -5  13        0.61        1.53      2.18 o 
   1  -5  13        5.01        6.29      3.65 o 
   2  -5  13      744.92      726.93     12.46 o 
   3  -5  13      218.12      228.60      6.46 o 
   4  -5  13      214.94      209.60      4.59 o 
   5  -5  13        0.63        2.76      3.11 o 
  -6  -4  13      154.60      159.20     12.31 o 
  -5  -4  13       38.25       35.12      3.20 o 
  -4  -4  13      977.12     1059.13     22.92 o 
  -3  -4  13       20.76       24.09      2.94 o 
  -2  -4  13       55.69       52.70      2.75 o 
  -1  -4  13        0.77        0.25      2.20 o 
   0  -4  13        7.06        3.84      2.35 o 
   1  -4  13      306.02      297.45      9.88 o 
   2  -4  13      538.56      518.75      5.54 o 
   3  -4  13      157.39      158.61      4.60 o 
   4  -4  13        8.33        8.57      3.01 o 
   5  -4  13       14.71       13.71      3.37 o 
   6  -4  13        0.07        1.59      3.94 o 
  -6  -3  13       23.71       20.77      4.24 o 
  -5  -3  13      197.78      216.29     16.96 o 
  -4  -3  13        0.01        1.56      2.86 o 
  -3  -3  13      527.29      586.12      6.05 o 
  -2  -3  13        0.85        0.56      3.08 o 
  -1  -3  13       50.08       46.46      3.02 o 
   0  -3  13       51.17       51.84      2.68 o 
   1  -3  13      547.97      545.49      9.39 o 
   2  -3  13       90.17       95.74      3.42 o 
   3  -3  13     1129.44     1096.86     33.34 o 
   4  -3  13       51.58       52.16      3.23 o 
   5  -3  13      114.37      127.69      4.52 o 
   6  -3  13        1.73       -0.25      4.08 o 
  -6  -2  13        0.00        4.14      4.02 o 
  -5  -2  13       57.17       58.11      3.91 o 
  -4  -2  13      363.24      359.88      7.57 o 
  -3  -2  13       16.17       19.25      3.22 o 
  -2  -2  13       22.20       26.54      3.21 o 
  -1  -2  13       16.31       18.54      2.33 o 
   0  -2  13        0.11        0.43      2.32 o 
   1  -2  13      126.85      119.04      3.83 o 
   2  -2  13     1403.71     1419.89     22.32 o 
   3  -2  13      186.45      176.91      4.75 o 
   4  -2  13        0.50       -0.73      3.38 o 
   5  -2  13       51.71       42.85      3.32 o 
   6  -2  13        7.95        5.30      3.38 o 
  -6  -1  13        0.24        1.69      3.61 o 
  -5  -1  13      662.54      652.59      9.57 o 
  -4  -1  13       18.62       22.58      3.89 o 
  -3  -1  13        9.90       11.07      2.78 o 
  -2  -1  13       86.26       80.33      4.69 o 
  -1  -1  13       11.43        8.94      2.30 o 
   0  -1  13       33.76       33.02      2.74 o 
   1  -1  13     1157.30     1125.17     20.49 o 
   2  -1  13       69.74       67.46      4.85 o 
   3  -1  13        2.51        1.35      3.23 o 
   4  -1  13       53.41       44.53      4.07 o 
   5  -1  13       15.11       14.27      4.26 o 
   6  -1  13        3.20        1.81      3.34 o 
  -6   0  13      157.06      154.91      8.43 o 
  -5   0  13       25.48       25.39      3.53 o 
  -4   0  13     1026.23     1082.69     11.69 o 
  -3   0  13      345.50      352.56      9.24 o 
  -2   0  13       16.74       19.24      2.87 o 
  -1   0  13       48.97       46.08      2.45 o 
   0   0  13        2.26        2.16      2.54 o 
   1   0  13       71.54       78.80      3.56 o 
   2   0  13     1686.75     1714.00     22.22 o 
   3   0  13        8.25       10.03      3.15 o 
   4   0  13      330.03      338.20     10.10 o 
   5   0  13       26.62       25.97      4.23 o 
   6   0  13       35.12       33.82      3.82 o 
  -6   1  13        7.68        9.00      3.43 o 
  -5   1  13       17.44       15.06      3.95 o 
  -4   1  13      242.07      236.84      5.99 o 
  -3   1  13       17.22       21.27      3.75 o 
  -2   1  13       34.21       34.49      2.65 o 
  -1   1  13      123.53      132.75      4.39 o 
   0   1  13       77.21       76.09      3.30 o 
   1   1  13     2202.77     2208.48     49.38 o 
   2   1  13      110.00      110.86      5.01 o 
   3   1  13       13.12       12.03      3.54 o 
   4   1  13       40.02       36.27      3.53 o 
   5   1  13       15.02        9.29      3.67 o 
   6   1  13       22.49       18.43      3.84 o 
  -6   2  13      128.58      111.89      5.91 o 
  -5   2  13       66.07       61.90      4.34 o 
  -4   2  13       39.06       39.99      3.65 o 
  -3   2  13      132.10      140.07      4.71 o 
  -2   2  13       25.36       34.59      2.48 o 
  -1   2  13       66.28       60.87      2.25 o 
   0   2  13     1987.09     1907.72     31.43 o 
   1   2  13      212.62      218.18      7.25 o 
   2   2  13       98.59       93.80      3.92 o 
   3   2  13       11.85        9.61      3.13 o 
   4   2  13       90.46       78.92      4.27 o 
   5   2  13        1.32        3.06      4.04 o 
   6   2  13        0.07        9.73      9.33 o 
  -6   3  13        3.49        5.31      4.22 o 
  -5   3  13     1260.58     1280.07     82.69 o 
  -4   3  13      167.87      172.18      5.82 o 
  -3   3  13        9.34       10.30      2.43 o 
  -2   3  13       32.19       26.73      2.37 o 
  -1   3  13       47.26       42.41      2.32 o 
   0   3  13      118.00      115.85      6.62 o 
   1   3  13     2507.72     2519.40     61.96 o 
   2   3  13        1.61        0.53      3.48 o 
   3   3  13      274.94      270.22      9.68 o 
   4   3  13        2.76        3.43      3.64 o 
   5   3  13       69.38       72.22      5.50 o 
   6   3  13      111.49      108.07      6.85 o 
  -6   4  13        0.33        0.31      3.78 o 
  -5   4  13      101.13      106.17      4.53 o 
  -4   4  13       39.39       43.16      3.07 o 
  -3   4  13       31.47       35.56      2.61 o 
  -2   4  13       58.02       63.85      2.71 o 
  -1   4  13       70.68       73.95      2.90 o 
   0   4  13     2972.15     2833.17     63.04 o 
   1   4  13       50.39       47.54      3.02 o 
   2   4  13        8.04        5.21      3.13 o 
   3   4  13        0.11        3.40      2.74 o 
   4   4  13        0.10        3.64      2.81 o 
   5   4  13       39.12       39.84      4.32 o 
   6   4  13      259.78      280.20     12.44 o 
  -5   5  13        0.69        2.05      3.05 o 
  -4   5  13        3.16        3.85      3.46 o 
  -3   5  13       20.34       17.08      2.39 o 
  -2   5  13      145.27      146.35      3.54 o 
  -1   5  13     1815.98     1744.63     45.43 o 
   0   5  13       67.42       67.89      3.67 o 
   1   5  13      335.43      314.56      5.93 o 
   2   5  13        8.81       10.79      2.67 o 
   3   5  13      546.69      553.44      6.25 o 
   4   5  13        0.93       -0.09      2.83 o 
   5   5  13       77.28       82.82      3.36 o 
   6   5  13      118.09      123.73     11.40 o 
  -5   6  13       37.65       35.77      4.41 o 
  -4   6  13      176.91      175.55      3.76 o 
  -3   6  13        0.34        1.33      2.44 o 
  -2   6  13       54.42       56.17      3.03 o 
  -1   6  13       59.82       57.53      2.83 o 
   0   6  13      540.57      535.40      8.48 o 
   1   6  13      120.90      121.89      4.34 o 
   2   6  13        1.74        3.34      3.11 o 
   3   6  13        2.28        4.41      3.23 o 
   4   6  13       49.42       60.09      3.44 o 
   5   6  13      131.67      134.77      4.18 o 
   6   6  13      134.57      138.78     14.72 o 
  -5   7  13       68.47       58.04      4.14 o 
  -4   7  13        0.23        2.64      2.45 o 
  -3   7  13       24.52       25.58      2.42 o 
  -2   7  13      119.18      118.21      3.20 o 
  -1   7  13      509.68      535.03      8.01 o 
   0   7  13      187.11      186.43      4.53 o 
   1   7  13       79.22       77.78      3.78 o 
   2   7  13        2.53        3.42      2.97 o 
   3   7  13        2.83       16.73      2.88 o 
   4   7  13       16.94       17.32      3.52 o 
   5   7  13      655.11      733.83     34.30 o 
   6   7  13       32.75       34.15      5.09 o 
  -5   8  13        0.14        3.37      4.14 o 
  -4   8  13        3.94        4.94      2.27 o 
  -3   8  13        2.84        4.29      2.54 o 
  -2   8  13      690.59      699.23     33.62 o 
  -1   8  13      106.80      108.71      2.91 o 
   0   8  13      530.02      544.31     12.20 o 
   1   8  13        2.66        7.53      2.77 o 
   2   8  13     1003.62     1055.88     19.10 o 
   3   8  13        0.51       -2.70      3.78 o 
   4   8  13      185.99      222.85      4.62 o 
   5   8  13      176.13      183.24      4.84 o 
   6   8  13      265.94      265.29      8.61 o 
  -5   9  13       27.46       23.32      4.42 o 
  -4   9  13       24.80       18.18      2.97 o 
  -3   9  13      100.83      119.11      3.55 o 
  -2   9  13       85.03       82.22      3.11 o 
  -1   9  13        0.23        0.49      2.20 o 
   0   9  13       47.56       45.96      3.26 o 
   1   9  13      304.94      315.19      9.26 o 
   2   9  13        4.01        6.61      2.92 o 
   3   9  13        7.24       18.22      2.76 o 
   4   9  13       93.98       97.57      4.82 o 
   5   9  13      200.06      219.05      4.93 o 
   6   9  13       23.84       17.94      8.78 o 
  -4  10  13        9.32        9.90      2.93 o 
  -3  10  13       66.35       67.79      3.19 o 
  -2  10  13        6.97        9.18      2.78 o 
  -1  10  13      118.61      120.93      3.51 o 
   0  10  13      444.12      413.80     10.55 o 
   1  10  13        0.01        1.85      2.30 o 
   2  10  13       27.17       15.55      2.56 o 
   3  10  13        6.17        7.70      2.37 o 
   4  10  13      928.07     1012.84     16.40 o 
   5  10  13      106.96      106.44      4.87 o 
  -4  11  13        3.85        1.86      2.93 o 
  -3  11  13      119.07      118.66      3.86 o 
  -2  11  13       98.75      105.81      3.94 o 
  -1  11  13      230.06      233.17      4.79 o 
   0  11  13        7.99       10.47      2.46 o 
   1  11  13      769.37      824.89     14.47 o 
   2  11  13        1.97        3.24      2.48 o 
   3  11  13      241.30      279.16      6.06 o 
   4  11  13      149.82      162.85      4.24 o 
   5  11  13      185.72      234.98      9.11 o 
  -4  12  13       17.15       18.27      3.18 o 
  -3  12  13       51.47       51.87      3.42 o 
  -2  12  13       64.38       67.39      4.94 o 
  -1  12  13       30.55       33.88      2.91 o 
   0  12  13      639.90      694.24      8.53 o 
   1  12  13        3.32        4.97      2.58 o 
   2  12  13       22.79       21.78      2.86 o 
   3  12  13        1.45        4.60      2.91 o 
   4  12  13      323.36      333.06      7.56 o 
   5  12  13       26.40       27.40      5.21 o 
  -3  13  13       55.43       55.54      3.67 o 
  -2  13  13       60.78       60.13      3.56 o 
  -1  13  13      521.76      530.16     23.41 o 
   0  13  13        2.80        4.95      2.75 o 
   1  13  13      106.11      104.55      3.60 o 
   2  13  13        4.27        4.87      2.55 o 
   3  13  13      771.01      860.26     19.85 o 
   4  13  13       55.93       59.99      3.65 o 
  -3  14  13       30.77       30.79      3.45 o 
  -2  14  13       52.96       46.65      2.93 o 
  -1  14  13        6.09        8.43      2.88 o 
   0  14  13      358.88      373.47      9.19 o 
   1  14  13        9.62       13.66      3.11 o 
   2  14  13       75.38       94.60      3.57 o 
   3  14  13        5.84        9.09      3.14 o 
   4  14  13      120.29      163.53      6.59 o 
  -2  15  13       15.21       18.98      3.26 o 
  -1  15  13      402.98      377.64      8.43 o 
   0  15  13        1.26        2.38      2.93 o 
   1  15  13       36.06       36.20      3.53 o 
   2  15  13       29.35       29.70      3.60 o 
   3  15  13      117.99      117.99      4.29 o 
   4  15  13       26.03       25.92      3.54 o 
  -1  16  13       10.67        8.73      4.21 o 
   0  16  13      108.80      115.99      5.14 o 
   1  16  13        1.20        4.04      3.11 o 
   2  16  13      277.64      272.45      7.42 o 
   3  16  13       53.22       48.24      4.01 o 
   0  17  13       18.19       17.68      3.89 o 
   1  17  13       13.57       16.11      3.85 o 
   2  17  13        0.91        2.18      3.36 o 
  -1 -15  14       99.46       74.60      4.41 o 
   0 -15  14       15.87        9.96      3.11 o 
  -2 -14  14      120.09      121.10      4.88 o 
  -1 -14  14        0.01       -1.30      4.61 o 
   0 -14  14       94.58      105.88      7.08 o 
   1 -14  14        6.36        5.36      3.35 o 
  -3 -13  14      320.00      346.33     13.09 o 
  -2 -13  14        0.59        2.43      3.35 o 
  -1 -13  14      392.81      373.53     12.44 o 
   0 -13  14       39.41       34.58      4.00 o 
   1 -13  14       16.24       15.98      3.40 o 
   2 -13  14       16.37       12.69      4.08 o 
  -4 -12  14        8.63       12.16      3.90 o 
  -3 -12  14        1.42       -0.30      4.54 o 
  -2 -12  14       99.43       99.46      8.97 o 
  -1 -12  14       16.31       20.27      3.77 o 
   0 -12  14       67.58       82.58      3.92 o 
   1 -12  14        0.73        1.62      3.06 o 
   2 -12  14       18.97       27.04      4.59 o 
   3 -12  14        1.61        3.11      3.90 o 
  -4 -11  14       46.65       49.96      5.39 o 
  -3 -11  14      177.75      176.17     12.60 o 
  -2 -11  14        0.16        1.40      3.66 o 
  -1 -11  14      216.27      238.96      7.20 o 
   0 -11  14        4.30        5.26      3.01 o 
   1 -11  14       19.14       17.98      3.29 o 
   2 -11  14        4.01        6.00      3.51 o 
   3 -11  14      165.71      154.51      4.29 o 
  -4 -10  14      588.98      605.33     13.53 o 
  -3 -10  14        4.45        3.05      2.78 o 
  -2 -10  14      818.76      780.06     18.37 o 
  -1 -10  14        4.95        7.42      3.08 o 
   0 -10  14       44.90       43.37      2.80 o 
   1 -10  14        1.74        1.74      2.60 o 
   2 -10  14        0.02        1.24      3.10 o 
   3 -10  14       19.20       20.76      3.96 o 
   4 -10  14      110.15      100.16      4.59 o 
  -5  -9  14        1.12        8.38      3.66 o 
  -4  -9  14        6.00        8.05      3.37 o 
  -3  -9  14       55.80       52.51      4.46 o 
  -2  -9  14        0.95        1.74      3.01 o 
  -1  -9  14        0.27        1.52      2.51 o 
   0  -9  14       60.10       57.22      2.79 o 
   1  -9  14        5.84        7.17      3.13 o 
   2  -9  14       10.84       10.77      3.12 o 
   3  -9  14      253.75      256.66      4.97 o 
   4  -9  14        2.70        8.00      3.21 o 
  -5  -8  14       27.37       33.28      4.23 o 
  -4  -8  14      123.36      132.36      4.51 o 
  -3  -8  14       15.30       17.82      3.28 o 
  -2  -8  14       56.31       67.53      3.68 o 
  -1  -8  14        0.49        2.07      2.69 o 
   0  -8  14       30.79       31.86      2.71 o 
   1  -8  14       32.78       31.36      2.99 o 
   2  -8  14      572.17      598.94     11.29 o 
   3  -8  14      148.92      140.93      7.08 o 
   4  -8  14      122.56      125.28      9.25 o 
  -5  -7  14      518.67      505.93     20.86 o 
  -4  -7  14       73.58       70.62      3.75 o 
  -3  -7  14      947.25     1005.29     15.92 o 
  -2  -7  14        4.91        2.98      2.76 o 
  -1  -7  14        0.88        8.29      3.91 o 
   0  -7  14       24.59       25.04      2.52 o 
   1  -7  14        2.05        2.19      2.91 o 
   2  -7  14      250.55      253.37      4.74 o 
   3  -7  14      122.39      126.70      5.26 o 
   4  -7  14        6.17        6.52      3.03 o 
   5  -7  14       41.58       37.33      3.50 o 
  -5  -6  14        3.42        5.18      3.47 o 
  -4  -6  14        1.08        3.60      3.45 o 
  -3  -6  14       27.49       32.38      3.48 o 
  -2  -6  14       56.90       50.42      3.48 o 
  -1  -6  14       73.48       73.53      2.93 o 
   0  -6  14       23.73       29.24      2.93 o 
   1  -6  14       33.34       31.79      2.91 o 
   2  -6  14      862.30      894.15     20.04 o 
   3  -6  14       13.88       13.82      2.86 o 
   4  -6  14       51.65       53.78      3.16 o 
   5  -6  14       40.80       40.50      3.74 o 
  -5  -5  14        3.64        8.05      3.69 o 
  -4  -5  14      105.24      115.20      3.81 o 
  -3  -5  14       24.98       28.22      2.88 o 
  -2  -5  14       41.65       42.98      2.48 o 
  -1  -5  14      196.49      198.61      3.89 o 
   0  -5  14        2.45        3.79      2.51 o 
   1  -5  14     2040.19     2016.05     32.69 o 
   2  -5  14      857.39      878.31     21.17 o 
   3  -5  14      515.70      556.21      9.13 o 
   4  -5  14        0.09        3.39      3.31 o 
   5  -5  14        0.41        1.58      3.39 o 
  -6  -4  14      274.27      245.74     27.53 o 
  -5  -4  14       67.06       66.72      4.36 o 
  -4  -4  14      865.22      917.88     10.30 o 
  -3  -4  14       77.23       88.55      3.55 o 
  -2  -4  14        0.58        0.93      2.57 o 
  -1  -4  14       88.62       91.08      3.37 o 
   0  -4  14      454.75      450.31      8.11 o 
   1  -4  14      634.53      650.33     16.16 o 
   2  -4  14      474.72      495.05      9.68 o 
   3  -4  14       34.44       34.63      3.32 o 
   4  -4  14       30.75       32.27      3.23 o 
   5  -4  14       85.38       78.39      5.35 o 
  -6  -3  14        0.51        2.39      4.03 o 
  -5  -3  14       28.87       31.95      4.10 o 
  -4  -3  14        4.44        8.13      3.26 o 
  -3  -3  14      203.29      205.84      4.73 o 
  -2  -3  14      304.44      328.83      5.25 o 
  -1  -3  14      388.96      387.20     11.19 o 
   0  -3  14        6.40        6.83      2.14 o 
   1  -3  14     2208.69     2182.31     51.30 o 
   2  -3  14       37.00       36.57      3.07 o 
   3  -3  14       41.29       41.26      2.77 o 
   4  -3  14       35.46       37.81      3.30 o 
   5  -3  14       16.94       13.72      3.42 o 
  -6  -2  14       10.91       10.64      4.23 o 
  -5  -2  14      154.48      156.79     10.25 o 
  -4  -2  14       42.70       47.91      4.19 o 
  -3  -2  14      307.73      304.32      8.06 o 
  -2  -2  14       18.22       30.64      3.44 o 
  -1  -2  14       29.80       30.55      3.25 o 
   0  -2  14     3073.34     2845.96     33.97 o 
   1  -2  14      201.45      202.54      9.88 o 
   2  -2  14      965.33      975.15     32.27 o 
   3  -2  14       19.06       23.60      3.26 o 
   4  -2  14       26.22       28.75      4.05 o 
   5  -2  14      118.92      114.52      5.71 o 
   6  -2  14        0.17       -0.50      2.92 o 
  -6  -1  14       72.36       69.54      5.92 o 
  -5  -1  14      268.40      258.19      6.18 o 
  -4  -1  14      170.12      163.29      5.35 o 
  -3  -1  14      135.81      142.15      4.70 o 
  -2  -1  14        3.68        2.77      2.73 o 
  -1  -1  14      912.15      903.26      9.64 o 
   0  -1  14       28.19       27.21      2.73 o 
   1  -1  14       24.62       24.96      2.83 o 
   2  -1  14      209.35      213.30      5.23 o 
   3  -1  14        0.02        0.39      3.09 o 
   4  -1  14      309.02      299.36     13.68 o 
   5  -1  14       21.27       26.87      4.38 o 
   6  -1  14       26.57       26.93      4.02 o 
  -6   0  14       86.65       72.73      4.85 o 
  -5   0  14       24.82       21.48      3.93 o 
  -4   0  14      216.59      214.28      4.78 o 
  -3   0  14        1.39        2.24      2.93 o 
  -2   0  14      559.75      576.73     10.43 o 
  -1   0  14       30.99       27.92      2.20 o 
   0   0  14      314.57      322.59      4.78 o 
   1   0  14       34.35       34.68      3.56 o 
   2   0  14        2.84        1.70      3.28 o 
   3   0  14       66.11       64.40      3.65 o 
   4   0  14       40.44       39.25      4.30 o 
   5   0  14       71.39       78.15      4.77 o 
   6   0  14      205.89      204.46     14.59 o 
  -6   1  14       72.48       73.38      5.35 o 
  -5   1  14       96.13       86.77      4.91 o 
  -4   1  14       48.44       50.86      4.11 o 
  -3   1  14       15.35       15.78      3.65 o 
  -2   1  14       15.50       15.54      2.50 o 
  -1   1  14     1606.04     1517.24     37.58 o 
   0   1  14       33.09       34.28      3.05 o 
   1   1  14      855.96      829.93     23.81 o 
   2   1  14        5.31        6.89      4.10 o 
   3   1  14       12.70       10.52      3.94 o 
   4   1  14      193.08      197.16      5.19 o 
   5   1  14       65.63       72.99      4.33 o 
   6   1  14       30.47       37.54      4.95 o 
  -6   2  14       52.44       43.89      4.81 o 
  -5   2  14      117.39      118.75      7.02 o 
  -4   2  14        9.39       12.13      3.65 o 
  -3   2  14       20.58       22.44      2.69 o 
  -2   2  14     1777.37     1755.54     18.67 o 
  -1   2  14      100.89      102.39      2.81 o 
   0   2  14       21.03       26.19      3.39 o 
   1   2  14        1.66        3.28      3.31 o 
   2   2  14      275.80      283.94      6.33 o 
   3   2  14      157.41      137.50      4.54 o 
   4   2  14      468.40      461.32      6.92 o 
   5   2  14       27.21       25.11      4.28 o 
   6   2  14       15.72       23.53      4.69 o 
  -5   3  14       26.88       32.99      4.60 o 
  -4   3  14        0.71        3.44      3.65 o 
  -3   3  14      720.62      720.33     16.21 o 
  -2   3  14      190.62      183.46      6.07 o 
  -1   3  14        5.93        6.11      2.12 o 
   0   3  14        0.12        0.07      2.73 o 
   1   3  14     1505.04     1587.53     41.20 o 
   2   3  14       49.75       45.71      3.39 o 
   3   3  14      525.43      487.13     21.16 o 
   4   3  14       40.76       47.16      3.88 o 
   5   3  14      337.32      344.38      6.52 o 
   6   3  14       40.18       39.60      4.95 o 
  -5   4  14        8.48        8.36      4.03 o 
  -4   4  14       12.34       11.13      3.21 o 
  -3   4  14       64.78       60.95      2.74 o 
  -2   4  14      183.40      164.42      3.41 o 
  -1   4  14      322.01      312.24      4.66 o 
   0   4  14        7.74       13.51      3.01 o 
   1   4  14        6.90       12.85      3.48 o 
   2   4  14      247.27      232.01     10.75 o 
   3   4  14       86.57       75.09      4.06 o 
   4   4  14      107.77      164.39      4.89 o 
   5   4  14       75.45       73.64      4.52 o 
   6   4  14      454.24      495.61     40.60 o 
  -5   5  14       63.52       67.38      4.52 o 
  -4   5  14       10.82       13.03      3.26 o 
  -3   5  14      310.43      305.42     10.16 o 
  -2   5  14      538.83      568.80     13.92 o 
  -1   5  14       69.28       65.75      2.82 o 
   0   5  14       38.75       35.31      3.97 o 
   1   5  14      801.72      736.32      7.36 o 
   2   5  14       80.91       64.22      3.69 o 
   3   5  14     1174.46     1064.30     53.30 o 
   4   5  14       54.49       58.11      3.77 o 
   5   5  14        0.02        3.17      4.15 o 
   6   5  14       21.54       23.50      4.28 o 
  -5   6  14       16.21       12.10      3.66 o 
  -4   6  14       35.53       40.95      3.04 o 
  -3   6  14       58.87       61.46      2.91 o 
  -2   6  14      388.27      390.47      5.29 o 
  -1   6  14       85.73       93.71      3.05 o 
   0   6  14     1962.87     1936.98     80.66 o 
   1   6  14      101.31      100.62      4.07 o 
   2   6  14     1494.49     1386.54     49.94 o 
   3   6  14       24.85       32.20      3.14 o 
   4   6  14      315.04      327.39      9.45 o 
   5   6  14      113.18      124.92      5.98 o 
   6   6  14       63.63       49.52      4.65 o 
  -5   7  14        0.64        5.94      3.69 o 
  -4   7  14        5.05        7.37      2.90 o 
  -3   7  14       41.33       48.32      2.98 o 
  -2   7  14      422.04      419.63      8.10 o 
  -1   7  14       66.44       60.75      3.17 o 
   0   7  14        6.27        6.45      2.86 o 
   1   7  14     1480.12     1390.96     10.27 o 
   2   7  14        9.12       11.67      3.36 o 
   3   7  14       80.00      145.52      4.42 o 
   4   7  14       99.52      109.54      3.97 o 
   5   7  14      417.61      480.01     13.29 o 
   6   7  14        1.47        1.98      4.86 o 
  -5   8  14        1.82        3.28      3.73 o 
  -4   8  14        7.88        7.80      3.04 o 
  -3   8  14      146.11      155.97      3.38 o 
  -2   8  14        9.47       11.06      2.63 o 
  -1   8  14        0.36        0.84      2.32 o 
   0   8  14      596.92      609.57     10.25 o 
   1   8  14        0.67        2.99      2.95 o 
   2   8  14     1316.57     1282.19     45.53 o 
   3   8  14       44.99       50.53      3.33 o 
   4   8  14       14.96       14.98      3.17 o 
   5   8  14       56.09       53.64      4.34 o 
   6   8  14       36.50       41.72      9.69 o 
  -4   9  14        1.60        1.99      2.91 o 
  -3   9  14      140.51      140.45      3.64 o 
  -2   9  14       75.61       78.68      3.50 o 
  -1   9  14     1370.33     1452.73     52.03 o 
   0   9  14        0.64        0.95      2.68 o 
   1   9  14     1387.51     1317.62     41.27 o 
   2   9  14        0.48        2.37      2.73 o 
   3   9  14      189.58      192.78      4.31 o 
   4   9  14      117.82      116.77      4.55 o 
   5   9  14        0.25        6.02      3.47 o 
  -4  10  14       23.07       24.66      3.10 o 
  -3  10  14      342.52      339.95      5.09 o 
  -2  10  14      202.74      204.42      5.32 o 
  -1  10  14       51.09       55.29      3.31 o 
   0  10  14     1268.21     1300.95     27.23 o 
   1  10  14        0.00       -0.18      2.59 o 
   2  10  14        4.60        1.27      2.63 o 
   3  10  14       39.22       45.52      3.15 o 
   4  10  14       95.63      124.83      6.49 o 
   5  10  14        5.18        4.15      3.24 o 
  -4  11  14       77.49       69.85      3.13 o 
  -3  11  14        0.01        2.37      3.33 o 
  -2  11  14        0.10        1.81      2.91 o 
  -1  11  14      328.45      343.73      8.54 o 
   0  11  14        5.60        4.99      2.69 o 
   1  11  14      568.04      571.21     14.15 o 
   2  11  14        1.39        3.79      2.57 o 
   3  11  14        6.96        6.13      3.11 o 
   4  11  14       70.33       75.46      3.50 o 
   5  11  14      185.35      173.93      6.68 o 
  -3  12  14       54.53       47.88      3.29 o 
  -2  12  14      641.54      661.09     12.72 o 
  -1  12  14        0.06        1.67      2.86 o 
   0  12  14      534.37      556.91     15.89 o 
   1  12  14       20.34       23.69      3.06 o 
   2  12  14       56.65       58.63      4.92 o 
   3  12  14       14.85       16.79      2.76 o 
   4  12  14      215.48      216.78      5.81 o 
   5  12  14       13.01       13.15      3.95 o 
  -3  13  14       84.00       75.93      4.34 o 
  -2  13  14       30.12       27.98      3.07 o 
  -1  13  14      892.51      920.49     29.82 o 
   0  13  14        0.43        1.47      3.18 o 
   1  13  14      128.95      123.72      3.93 o 
   2  13  14        0.42       -0.11      3.13 o 
   3  13  14       16.67       14.07      3.47 o 
   4  13  14        6.38        8.03      3.28 o 
  -3  14  14        1.02        2.30      3.10 o 
  -2  14  14       70.97       69.68      3.70 o 
  -1  14  14       10.79       10.30      2.75 o 
   0  14  14       69.59       77.99      4.26 o 
   1  14  14        6.75        6.57      2.76 o 
   2  14  14        0.09        2.50      2.88 o 
   3  14  14       12.41        9.91      2.88 o 
   4  14  14      188.31      165.41      8.44 o 
  -2  15  14        3.36        3.26      3.03 o 
  -1  15  14       84.08       85.37      5.22 o 
   0  15  14       24.24       24.05      3.62 o 
   1  15  14       20.15       21.97      3.28 o 
   2  15  14        8.48        8.66      3.17 o 
   3  15  14      337.44      336.93     14.84 o 
  -1  16  14        0.00        4.09      4.87 o 
   0  16  14      134.00      132.58      6.80 o 
   1  16  14        8.22        7.78      3.23 o 
   2  16  14      118.01      113.23      6.71 o 
   3  16  14       31.40       23.32      4.95 o 
   0  17  14        6.94        1.92      4.41 o 
   1  17  14       14.80       15.15      4.23 o 
  -2 -14  15      232.17      234.25     11.95 o 
  -1 -14  15        1.23       -0.42      3.55 o 
   0 -14  15       23.06       19.61      3.75 o 
   1 -14  15        0.19       -0.47      3.31 o 
  -3 -13  15      128.52      123.91      4.93 o 
  -2 -13  15        3.42        4.29      3.62 o 
  -1 -13  15        0.15        1.82      3.46 o 
   0 -13  15        9.38        8.35      3.06 o 
   1 -13  15        3.13        4.54      3.33 o 
   2 -13  15        7.90        6.02      3.49 o 
  -3 -12  15        0.11        1.89      4.08 o 
  -2 -12  15       86.92       82.64      3.88 o 
  -1 -12  15        6.07        5.55      3.11 o 
   0 -12  15       22.09       20.92      3.10 o 
   1 -12  15        0.05       -0.46      3.07 o 
   2 -12  15       30.26       33.02      4.71 o 
  -4 -11  15       33.09       36.73      4.16 o 
  -3 -11  15      195.41      180.39      8.26 o 
  -2 -11  15       70.28       60.71      4.17 o 
  -1 -11  15       73.58       76.32      3.54 o 
   0 -11  15        0.02        0.71      3.14 o 
   1 -11  15       83.45       77.14      4.07 o 
   2 -11  15        3.27        4.32      4.56 o 
   3 -11  15       16.31       14.76      3.94 o 
  -4 -10  15      238.33      214.06      7.06 o 
  -3 -10  15       26.51       27.92      3.35 o 
  -2 -10  15       20.04       17.92      3.41 o 
  -1 -10  15        0.92        0.22      2.68 o 
   0 -10  15      104.24      103.96      3.57 o 
   1 -10  15        0.06        1.64      2.94 o 
   2 -10  15       19.47       20.67      4.15 o 
   3 -10  15        9.92       12.48      4.54 o 
  -4  -9  15        0.58        4.04      3.12 o 
  -3  -9  15        0.16        2.20      3.00 o 
  -2  -9  15      130.54      134.88      4.11 o 
  -1  -9  15       44.27       54.50      3.35 o 
   0  -9  15       16.21       14.86      2.42 o 
   1  -9  15       64.49       57.50      3.18 o 
   2  -9  15       33.48       40.53      3.71 o 
   3  -9  15       53.15       50.59      4.54 o 
   4  -9  15       20.27       20.18      3.63 o 
  -5  -8  15       44.41       40.86      4.15 o 
  -4  -8  15       26.18       25.45      3.08 o 
  -3  -8  15      194.23      190.40      4.03 o 
  -2  -8  15       83.29       89.36      3.94 o 
  -1  -8  15        0.05        0.50      2.81 o 
   0  -8  15      445.84      438.35      5.45 o 
   1  -8  15        8.62       10.10      3.16 o 
   2  -8  15       17.50       16.79      3.25 o 
   3  -8  15        1.55        5.30      3.13 o 
   4  -8  15      137.24      138.28      6.21 o 
  -5  -7  15      235.85      235.50     12.40 o 
  -4  -7  15       31.61       33.75      3.93 o 
  -3  -7  15      105.99      119.67      3.86 o 
  -2  -7  15        0.98        3.00      3.33 o 
  -1  -7  15      333.81      340.25      5.00 o 
   0  -7  15        0.26        2.50      2.86 o 
   1  -7  15       94.99       98.73      3.75 o 
   2  -7  15       29.32       26.70      3.16 o 
   3  -7  15       88.64       92.61      3.79 o 
   4  -7  15       65.18       61.42      3.61 o 
   5  -7  15       14.46       10.17      8.35 o 
  -5  -6  15        0.02        3.90      3.79 o 
  -4  -6  15       70.64       75.47      4.12 o 
  -3  -6  15      212.87      236.55      6.48 o 
  -2  -6  15      218.14      244.91      5.48 o 
  -1  -6  15        8.84        6.03      2.25 o 
   0  -6  15      103.93       94.66      3.53 o 
   1  -6  15        0.16        2.98      2.58 o 
   2  -6  15        9.83       14.97      3.01 o 
   3  -6  15       16.99       18.78      2.90 o 
   4  -6  15      221.64      213.75      4.48 o 
   5  -6  15       46.71       49.47      3.94 o 
  -5  -5  15       27.33       24.04      3.94 o 
  -4  -5  15      220.27      218.57      4.63 o 
  -3  -5  15      290.03      307.82      9.47 o 
  -2  -5  15        7.90        8.53      2.47 o 
  -1  -5  15     1252.68     1218.89     10.43 o 
   0  -5  15       10.76        8.81      2.41 o 
   1  -5  15       25.86       23.58      2.74 o 
   2  -5  15      221.10      217.15      4.27 o 
   3  -5  15      352.57      355.54     10.86 o 
   4  -5  15       37.49       43.34      3.21 o 
   5  -5  15      130.23      130.60      4.10 o 
  -5  -4  15       58.09       54.40      3.92 o 
  -4  -4  15      106.20       95.01      4.17 o 
  -3  -4  15       53.52       63.31      4.40 o 
  -2  -4  15      650.95      643.61      6.60 o 
  -1  -4  15       45.51       45.61      2.95 o 
   0  -4  15      120.63      124.33      3.41 o 
   1  -4  15      247.05      246.82      6.69 o 
   2  -4  15       39.60       38.14      3.26 o 
   3  -4  15      290.49      297.81     15.62 o 
   4  -4  15      224.66      219.08     10.15 o 
   5  -4  15       21.98       18.37      3.19 o 
  -5  -3  15      240.53      237.44     15.59 o 
  -4  -3  15      209.88      208.87     12.26 o 
  -3  -3  15      320.42      348.22      8.78 o 
  -2  -3  15      179.46      172.24      4.72 o 
  -1  -3  15       46.47       37.99      2.82 o 
   0  -3  15      103.86      106.20      3.17 o 
   1  -3  15      396.98      371.14      7.09 o 
   2  -3  15      224.52      226.51      4.34 o 
   3  -3  15     1259.01     1393.90     22.78 o 
   4  -3  15       89.04       85.95      3.77 o 
   5  -3  15      128.50      115.08      4.16 o 
  -5  -2  15       67.27       58.01      3.82 o 
  -4  -2  15      354.06      342.93      8.36 o 
  -3  -2  15      120.11      120.28      5.73 o 
  -2  -2  15      366.79      390.98      5.94 o 
  -1  -2  15       94.22       90.33      3.36 o 
   0  -2  15       32.87       39.22      2.97 o 
   1  -2  15      149.08      155.04      3.86 o 
   2  -2  15      306.80      311.78     13.01 o 
   3  -2  15      253.98      249.53      5.80 o 
   4  -2  15      334.43      332.85      7.15 o 
   5  -2  15       40.10       42.14      3.94 o 
  -5  -1  15       50.60       46.26      4.28 o 
  -4  -1  15       40.46       38.38      5.10 o 
  -3  -1  15       78.50       80.45      3.55 o 
  -2  -1  15       13.89       17.62      3.20 o 
  -1  -1  15      216.77      226.79      6.78 o 
   0  -1  15      102.24      100.56      3.22 o 
   1  -1  15       50.74       51.25      3.34 o 
   2  -1  15      858.94      900.92     17.99 o 
   3  -1  15     1640.40     1574.98     49.92 o 
   4  -1  15      151.90      148.27      4.97 o 
   5  -1  15        0.84        2.93      3.54 o 
   6  -1  15        1.21        4.86      4.09 o 
  -5   0  15       19.07       17.02      4.01 o 
  -4   0  15      263.96      279.22     12.02 o 
  -3   0  15       18.63       19.10      3.36 o 
  -2   0  15        7.78       12.02      3.08 o 
  -1   0  15       97.00       89.70      2.93 o 
   0   0  15      578.44      576.34     11.98 o 
   1   0  15       35.89       35.24      3.87 o 
   2   0  15     6596.49     6587.84    312.37 o 
   3   0  15       90.95       81.42      4.86 o 
   4   0  15      260.09      223.35      5.84 o 
   5   0  15       13.71       18.55      4.23 o 
   6   0  15       45.87       48.32      4.70 o 
  -5   1  15      437.56      423.52     10.95 o 
  -4   1  15       40.25       43.13      3.86 o 
  -3   1  15       12.90        9.08      3.57 o 
  -2   1  15       13.50       13.79      2.93 o 
  -1   1  15        3.00        6.75      2.23 o 
   0   1  15      483.51      465.68     23.47 o 
   1   1  15       44.66       40.02      4.21 o 
   2   1  15       92.67       95.50      6.58 o 
   3   1  15      840.09      852.73      9.35 o 
   4   1  15       48.53       51.30      3.97 o 
   5   1  15        0.27        2.70      4.09 o 
   6   1  15        2.76        4.48      4.26 o 
  -5   2  15       22.16       21.54      3.63 o 
  -4   2  15       15.11       13.71      3.54 o 
  -3   2  15        4.75        6.56      3.61 o 
  -2   2  15       19.63       22.74      2.57 o 
  -1   2  15        0.61        1.92      1.98 o 
   0   2  15      362.59      353.94      5.85 o 
   1   2  15      145.59      147.92      4.47 o 
   2   2  15     2908.47     2765.03    133.49 o 
   3   2  15       41.84       40.50      4.38 o 
   4   2  15       11.10       11.81      4.06 o 
   5   2  15        2.36        2.91      3.59 o 
   6   2  15        6.06        5.88      4.31 o 
  -5   3  15      138.84      126.71      4.47 o 
  -4   3  15       39.43       44.85      4.13 o 
  -3   3  15        3.07        2.65      3.02 o 
  -2   3  15      378.23      366.98      7.31 o 
  -1   3  15      900.17      896.25     23.79 o 
   0   3  15      130.78      125.07      4.05 o 
   1   3  15     8837.09     8309.97     25.94 o 
   2   3  15       49.38       45.49      5.01 o 
   3   3  15      522.74      416.02     17.82 o 
   4   3  15        1.70        3.88      4.22 o 
   5   3  15       24.02       27.90      4.47 o 
   6   3  15        8.79        7.45      4.22 o 
  -5   4  15       21.87       26.56      4.00 o 
  -4   4  15       98.92      115.87      4.64 o 
  -3   4  15      228.63      229.19      4.12 o 
  -2   4  15        9.38       13.64      2.19 o 
  -1   4  15       81.82       80.97      2.84 o 
   0   4  15      117.82      120.12      5.37 o 
   1   4  15      322.47      346.55      5.56 o 
   2   4  15      595.06      621.88     18.30 o 
   3   4  15       12.45       14.42      3.16 o 
   4   4  15       16.62       22.72      3.72 o 
   5   4  15        0.70        1.49      3.83 o 
   6   4  15       78.28       77.78      5.72 o 
  -5   5  15       17.23       17.67      4.01 o 
  -4   5  15       76.93       77.33      4.15 o 
  -3   5  15        1.85        1.05      2.53 o 
  -2   5  15      104.40      105.92      2.84 o 
  -1   5  15      255.27      264.50      6.53 o 
   0   5  15       83.59       84.73      4.83 o 
   1   5  15     3045.84     2983.47     67.38 o 
   2   5  15       10.93        8.74      3.84 o 
   3   5  15       19.44       17.28      2.89 o 
   4   5  15        1.87        4.51      3.46 o 
   5   5  15       51.10       46.81      4.81 o 
   6   5  15       28.87       30.18      5.34 o 
  -5   6  15        7.60        9.89      3.30 o 
  -4   6  15      118.68      116.37      3.76 o 
  -3   6  15      103.25      108.12      3.30 o 
  -2   6  15      360.93      355.82      6.91 o 
  -1   6  15      162.04      147.00      5.65 o 
   0   6  15     8423.89     8096.51    264.27 o 
   1   6  15       59.10       59.37      3.75 o 
   2   6  15      392.40      328.44      5.36 o 
   3   6  15        9.61       13.35      3.63 o 
   4   6  15        0.02        1.88      3.61 o 
   5   6  15        0.17        3.68      3.72 o 
   6   6  15       12.19       12.57      3.90 o 
  -5   7  15      132.73      130.06     10.30 o 
  -4   7  15       41.37       39.28      2.84 o 
  -3   7  15        0.99        3.02      2.76 o 
  -2   7  15       33.26       34.42      3.05 o 
  -1   7  15        0.44        3.51      2.63 o 
   0   7  15       96.55       96.97      3.78 o 
   1   7  15      534.24      521.08     10.97 o 
   2   7  15       32.46       32.80      3.68 o 
   3   7  15        0.85        2.69      2.83 o 
   4   7  15       12.52       11.91      3.96 o 
   5   7  15       80.44       84.63      4.10 o 
  -5   8  15       39.84       37.28      3.78 o 
  -4   8  15        1.19        2.03      2.65 o 
  -3   8  15        5.02        4.88      2.82 o 
  -2   8  15      244.19      253.18      4.99 o 
  -1   8  15       17.22       17.11      2.36 o 
   0   8  15     1511.58     1448.74     45.24 o 
   1   8  15      110.52      123.57      5.61 o 
   2   8  15        5.72        4.75      2.90 o 
   3   8  15       16.28       17.99      2.59 o 
   4   8  15      198.90      186.49      5.02 o 
   5   8  15       27.71       30.81      4.14 o 
  -4   9  15        2.56        2.88      3.10 o 
  -3   9  15      431.12      435.11     14.75 o 
  -2   9  15       56.67       61.95      3.47 o 
  -1   9  15     4110.00     4324.00     97.70 o 
   0   9  15       55.48       57.06      2.99 o 
   1   9  15      454.33      446.30     10.09 o 
   2   9  15        0.08        0.79      2.99 o 
   3   9  15       73.15       87.73      3.64 o 
   4   9  15        5.51        7.41      4.21 o 
   5   9  15      117.80      117.44      4.66 o 
  -4  10  15       16.14       14.00      2.83 o 
  -3  10  15       16.62       18.91      3.40 o 
  -2  10  15        3.16        5.40      3.16 o 
  -1  10  15        0.10        2.58      2.20 o 
   0  10  15        1.29        1.81      3.13 o 
   1  10  15      105.98      102.64      4.00 o 
   2  10  15       64.91       72.24      3.27 o 
   3  10  15       18.94       21.21      3.09 o 
   4  10  15       39.36       41.56      3.61 o 
   5  10  15       64.73       61.86      4.27 o 
  -4  11  15       19.62       13.19      3.25 o 
  -3  11  15      111.49      114.49      4.00 o 
  -2  11  15        6.54        3.69      2.91 o 
  -1  11  15      182.10      184.67      4.12 o 
   0  11  15       68.81       72.60      3.50 o 
   1  11  15       14.38       11.97      3.09 o 
   2  11  15       14.70       16.85      2.90 o 
   3  11  15      281.88      258.16      7.69 o 
   4  11  15       12.82       13.50      3.15 o 
   5  11  15       30.36       21.83      4.44 o 
  -3  12  15        0.01        2.37      2.84 o 
  -2  12  15     1630.75     1658.36     59.10 o 
  -1  12  15       87.54       83.17      4.23 o 
   0  12  15      274.40      287.74      8.99 o 
   1  12  15        0.00       -1.30      3.09 o 
   2  12  15      202.62      221.94      9.01 o 
   3  12  15        0.63        2.77      3.16 o 
   4  12  15      187.87      212.70     10.68 o 
  -3  13  15       19.70       22.91      3.39 o 
  -2  13  15       14.71       15.56      3.22 o 
  -1  13  15       54.97       59.94      5.13 o 
   0  13  15       34.03       36.00      3.05 o 
   1  13  15      210.64      218.45      9.71 o 
   2  13  15        5.87        6.54      3.03 o 
   3  13  15        4.76        6.05      2.76 o 
   4  13  15       42.78       43.63      3.38 o 
  -2  14  15        2.90        2.70      2.91 o 
  -1  14  15       19.44       20.28      3.56 o 
   0  14  15        0.50        0.72      3.45 o 
   1  14  15        0.13       -0.73      3.05 o 
   2  14  15      197.36      179.29      5.57 o 
   3  14  15        5.72        7.51      3.64 o 
   4  14  15       44.67       34.91      3.73 o 
  -2  15  15       61.05       58.36      3.95 o 
  -1  15  15       66.62       64.35      6.63 o 
   0  15  15        3.32        6.22      4.00 o 
   1  15  15      158.55      158.68      7.30 o 
   2  15  15        2.40        4.72      3.54 o 
   3  15  15      162.99      149.93      4.52 o 
  -1  16  15       11.29       14.00      3.68 o 
   0  16  15      172.66      160.42      5.04 o 
   1  16  15        0.08        0.09      3.12 o 
   2  16  15        0.08       -0.17      3.89 o 
  -1 -14  16        1.74        1.89      4.05 o 
   0 -14  16       17.66       14.10      4.38 o 
  -2 -13  16       34.57       33.31      3.94 o 
  -1 -13  16      178.64      175.16     13.50 o 
   0 -13  16        0.21        0.66      3.21 o 
   1 -13  16       28.61       30.68      4.28 o 
  -3 -12  16      107.03      100.58      4.31 o 
  -2 -12  16      259.63      240.38      5.52 o 
  -1 -12  16        4.52        5.42      3.42 o 
   0 -12  16        0.46        1.77      3.50 o 
   1 -12  16       11.48        9.36      3.43 o 
   2 -12  16      132.85      119.97      4.49 o 
  -3 -11  16       24.79       20.72      3.68 o 
  -2 -11  16        0.36        0.03      3.39 o 
  -1 -11  16       49.21       50.11      3.54 o 
   0 -11  16       13.45       13.14      3.42 o 
   1 -11  16       84.03       86.70      4.00 o 
   2 -11  16        2.51        2.93      3.11 o 
   3 -11  16       35.98       41.16      4.83 o 
  -4 -10  16       51.41       50.15      4.86 o 
  -3 -10  16       86.44       93.59      6.22 o 
  -2 -10  16      352.24      356.13     19.10 o 
  -1 -10  16        0.60        2.46      2.52 o 
   0 -10  16      117.19      128.05      6.22 o 
   1 -10  16       26.95       29.89      3.66 o 
   2 -10  16       35.81       38.99      5.49 o 
   3 -10  16       28.13       30.21      3.25 o 
  -4  -9  16      167.81      166.10      6.14 o 
  -3  -9  16      402.57      386.07     10.33 o 
  -2  -9  16        1.98        1.58      3.05 o 
  -1  -9  16       56.38       52.71      2.99 o 
   0  -9  16       49.17       51.32      3.28 o 
   1  -9  16      238.46      247.87      5.46 o 
   2  -9  16       30.61       36.06      5.19 o 
   3  -9  16      102.60      105.37      4.03 o 
   4  -9  16       35.54       27.06      3.28 o 
  -4  -8  16       53.33       50.53      3.61 o 
  -3  -8  16        7.86        8.65      4.21 o 
  -2  -8  16       19.17       23.27      3.49 o 
  -1  -8  16        7.77        9.28      2.52 o 
   0  -8  16      144.30      161.04      3.99 o 
   1  -8  16        2.21        2.37      2.87 o 
   2  -8  16       74.29       76.82      3.76 o 
   3  -8  16      107.47      117.70      3.85 o 
   4  -8  16      246.23      235.78     17.79 o 
  -5  -7  16       54.60       59.11      4.62 o 
  -4  -7  16       57.20       64.71      3.88 o 
  -3  -7  16      362.22      382.50      7.84 o 
  -2  -7  16        2.55        6.98      3.00 o 
  -1  -7  16      226.50      229.32      4.31 o 
   0  -7  16        2.39        3.93      2.73 o 
   1  -7  16       40.91       39.82      2.94 o 
   2  -7  16        2.06        3.27      3.43 o 
   3  -7  16     1675.58     1760.38     17.76 o 
   4  -7  16        0.26        2.12      3.03 o 
  -5  -6  16       98.85       83.37      5.80 o 
  -4  -6  16      374.45      370.52      7.11 o 
  -3  -6  16       37.62       42.08      3.77 o 
  -2  -6  16      164.18      163.28      4.06 o 
  -1  -6  16       18.40       15.40      2.72 o 
   0  -6  16       51.14       52.72      2.59 o 
   1  -6  16       13.97       13.21      2.80 o 
   2  -6  16       10.71       13.53      3.08 o 
   3  -6  16       96.60       99.50      6.54 o 
   4  -6  16       48.29       50.31      3.71 o 
   5  -6  16        1.19        2.20      4.57 o 
  -5  -5  16       73.69       67.13      4.40 o 
  -4  -5  16       28.52       27.63      4.27 o 
  -3  -5  16        1.43        1.98      2.83 o 
  -2  -5  16       16.54       15.08      3.83 o 
  -1  -5  16        6.86        1.94      2.52 o 
   0  -5  16       12.73       13.78      2.59 o 
   1  -5  16      209.09      209.71      3.79 o 
   2  -5  16        2.32        3.45      2.72 o 
   3  -5  16      820.35      857.47      8.78 o 
   4  -5  16       26.11       29.50      3.42 o 
   5  -5  16       36.92       31.42      3.53 o 
  -5  -4  16       19.59       19.51      3.51 o 
  -4  -4  16      134.60      133.66      6.68 o 
  -3  -4  16       84.99       98.29      4.27 o 
  -2  -4  16       92.16       98.30      3.76 o 
  -1  -4  16        2.75        1.95      2.55 o 
   0  -4  16      197.43      174.38      3.64 o 
   1  -4  16      121.01      126.66      5.25 o 
   2  -4  16     3663.85     3799.21     57.17 o 
   3  -4  16       82.07       82.81      3.75 o 
   4  -4  16      196.49      200.55      4.29 o 
   5  -4  16        0.48       -2.60      3.16 o 
  -5  -3  16      110.17       95.31      4.65 o 
  -4  -3  16      115.76      116.35      4.43 o 
  -3  -3  16      301.38      309.15     10.97 o 
  -2  -3  16       68.08       55.47      2.89 o 
  -1  -3  16       12.84       22.07      2.73 o 
   0  -3  16       13.96       15.49      2.76 o 
   1  -3  16       71.22       72.26      3.05 o 
   2  -3  16      820.67      841.47      8.76 o 
   3  -3  16      209.10      229.25      4.80 o 
   4  -3  16        0.00       -1.32      2.81 o 
   5  -3  16        0.21        2.95      3.86 o 
  -5  -2  16        7.16        6.31      3.85 o 
  -4  -2  16       35.87       37.01      4.33 o 
  -3  -2  16       70.66       76.32      3.66 o 
  -2  -2  16       65.81       64.28      3.74 o 
  -1  -2  16       36.04       41.33      2.76 o 
   0  -2  16       31.11       25.65      2.77 o 
   1  -2  16       18.46       19.22      2.96 o 
   2  -2  16     2290.19     2347.84     32.05 o 
   3  -2  16        0.32        4.97      3.43 o 
   4  -2  16      227.70      248.45      4.73 o 
   5  -2  16        0.01        2.57      3.01 o 
  -5  -1  16        3.89        5.80      4.48 o 
  -4  -1  16      119.69      115.39      4.88 o 
  -3  -1  16       83.58       78.41      3.86 o 
  -2  -1  16       84.20       94.52      3.96 o 
  -1  -1  16       93.89       73.40     11.69 o 
   0  -1  16      221.61      222.25      6.87 o 
   1  -1  16     9837.93     9862.21    153.89 o 
   2  -1  16      413.85      425.11     11.34 o 
   3  -1  16       89.57       93.16      4.31 o 
   4  -1  16       27.91       26.31      3.65 o 
   5  -1  16       10.47       14.54      3.56 o 
  -5   0  16       67.43       57.50      4.86 o 
  -4   0  16      160.75      166.69      8.14 o 
  -3   0  16        3.64        6.78      3.76 o 
  -2   0  16      164.43      203.52      5.23 o 
  -1   0  16      143.89      131.07      4.15 o 
   0   0  16     1335.16     1358.88     34.46 o 
   1   0  16      720.64      744.07     15.24 o 
   2   0  16      235.44      241.73      6.35 o 
   3   0  16       47.35       51.14      4.50 o 
   4   0  16       15.37       14.38      4.09 o 
   5   0  16       19.99       19.65      4.62 o 
  -5   1  16       29.86       31.91      4.02 o 
  -4   1  16       42.81       44.86      3.94 o 
  -3   1  16      195.86      211.02      8.87 o 
  -2   1  16      218.93      215.04      4.69 o 
  -1   1  16        2.31        3.18      2.41 o 
   0   1  16       71.44       70.22      4.19 o 
   1   1  16     3269.52     3329.90    174.18 o 
   2   1  16      194.97      217.45      8.02 o 
   3   1  16      312.22      299.02     19.39 o 
   4   1  16        0.89        0.53      3.46 o 
   5   1  16      244.44      226.50      6.44 o 
  -5   2  16      146.98      152.10     11.93 o 
  -4   2  16        1.25        4.15      2.92 o 
  -3   2  16      140.82      157.54      4.95 o 
  -2   2  16      504.20      437.14      6.29 o 
  -1   2  16       75.19       81.04      2.83 o 
   0   2  16     9940.50     8804.94    360.00 o 
   1   2  16       12.72       10.71      2.97 o 
   2   2  16      257.76      270.28      8.32 o 
   3   2  16        1.29        1.99      4.00 o 
   4   2  16       42.75       50.21      4.89 o 
   5   2  16      129.18      123.81      8.20 o 
   6   2  16      123.17      101.16     10.50 o 
  -5   3  16       30.70       29.74      4.55 o 
  -4   3  16        1.32        2.44      3.26 o 
  -3   3  16      359.70      383.81     15.30 o 
  -2   3  16        2.69        7.14      2.42 o 
  -1   3  16     1984.18     2047.30     48.62 o 
   0   3  16      119.24      118.47      4.60 o 
   1   3  16     1811.70     1677.46     27.94 o 
   2   3  16       54.80       59.89      3.99 o 
   3   3  16       33.70       32.60      3.48 o 
   4   3  16       56.61       58.50      4.50 o 
   5   3  16        0.40        0.63      3.67 o 
  -5   4  16       12.26       15.94      4.18 o 
  -4   4  16       48.96       50.82      4.38 o 
  -3   4  16        3.44        5.11      2.74 o 
  -2   4  16       64.67       78.53      3.46 o 
  -1   4  16       25.56       26.56      2.55 o 
   0   4  16     1191.13     1129.75     24.22 o 
   1   4  16       24.23       21.34      2.80 o 
   2   4  16      301.17      295.43      9.53 o 
   3   4  16        3.21        4.48      3.84 o 
   4   4  16      108.01       94.70      4.64 o 
   5   4  16      136.66      153.47      5.88 o 
  -5   5  16       12.85       12.52      4.11 o 
  -4   5  16       16.97       23.39      3.66 o 
  -3   5  16       99.64       99.19      3.17 o 
  -2   5  16        5.79        6.57      2.26 o 
  -1   5  16     5228.81     5078.79    128.37 o 
   0   5  16       11.00        8.63      3.23 o 
   1   5  16       32.29       34.74      2.99 o 
   2   5  16       51.01       50.58      4.74 o 
   3   5  16       38.88       57.91      4.26 o 
   4   5  16       87.35       90.34      3.75 o 
   5   5  16      544.07      530.82     38.89 o 
  -5   6  16       19.38       18.71      4.60 o 
  -4   6  16       18.26       15.33      3.16 o 
  -3   6  16        0.07       -0.31      2.87 o 
  -2   6  16     1886.50     1899.57     46.73 o 
  -1   6  16       75.78       72.16      2.88 o 
   0   6  16     1490.98     1440.56     25.31 o 
   1   6  16        1.41        2.52      2.45 o 
   2   6  16      497.18      500.27     12.69 o 
   3   6  16       12.96        8.91      3.33 o 
   4   6  16      154.21      148.25      5.42 o 
   5   6  16       40.19       37.11      4.22 o 
  -5   7  16        8.36       11.52      4.00 o 
  -4   7  16        1.47        1.42      3.04 o 
  -3   7  16       85.00       93.61      3.34 o 
  -2   7  16      131.36      129.99      3.94 o 
  -1   7  16      152.64      155.04      3.28 o 
   0   7  16       23.33       24.72      3.63 o 
   1   7  16        3.19        5.59      2.75 o 
   2   7  16        6.31        2.99      2.94 o 
   3   7  16        7.46        3.85      2.88 o 
   4   7  16       67.47       70.22      4.30 o 
   5   7  16      149.19      153.25      7.72 o 
  -4   8  16       20.34       19.29      2.86 o 
  -3   8  16        4.43        4.81      2.80 o 
  -2   8  16      792.00      802.56     15.35 o 
  -1   8  16      324.31      318.50      7.98 o 
   0   8  16      166.18      173.49      5.02 o 
   1   8  16       14.47       17.22      3.04 o 
   2   8  16       10.98       18.76      3.50 o 
   3   8  16       29.32       31.01      3.20 o 
   4   8  16      703.82      676.74     17.16 o 
   5   8  16       49.37       43.06      4.17 o 
  -4   9  16        2.41        3.16      2.74 o 
  -3   9  16      235.77      246.50      6.64 o 
  -2   9  16      162.45      175.88      4.23 o 
  -1   9  16      870.48      906.76     11.15 o 
   0   9  16        7.17        9.54      2.91 o 
   1   9  16      430.67      435.85     16.24 o 
   2   9  16        4.96        3.23      3.18 o 
   3   9  16      438.78      433.19     10.00 o 
   4   9  16       34.92       31.87      3.77 o 
   5   9  16        0.80        2.45      3.58 o 
  -4  10  16        2.43        4.30      3.17 o 
  -3  10  16        6.49        5.24      3.10 o 
  -2  10  16        2.41        3.34      3.15 o 
  -1  10  16       20.85       20.67      2.81 o 
   0  10  16        2.24        3.14      2.85 o 
   1  10  16       11.78       11.41      2.78 o 
   2  10  16       45.90       60.31      3.99 o 
   3  10  16       22.62       22.88      2.94 o 
   4  10  16       65.18       75.02      3.80 o 
   5  10  16       91.83       90.07      4.60 o 
  -3  11  16       30.98       33.74      3.53 o 
  -2  11  16      189.00      203.72     10.07 o 
  -1  11  16      292.38      306.15      8.67 o 
   0  11  16        0.98        0.95      2.69 o 
   1  11  16       11.52        8.09      3.55 o 
   2  11  16        1.42        2.09      2.74 o 
   3  11  16      493.91      475.85     17.28 o 
   4  11  16       44.19       37.88      3.62 o 
  -3  12  16       43.02       44.30      3.75 o 
  -2  12  16      129.31      129.67      5.35 o 
  -1  12  16        0.24        1.88      3.16 o 
   0  12  16      156.51      165.38      4.24 o 
   1  12  16        6.77        7.12      3.55 o 
   2  12  16      366.98      369.35     17.11 o 
   3  12  16       14.67       13.52      3.52 o 
   4  12  16        0.70        2.91      3.08 o 
  -3  13  16        3.44        2.83      3.68 o 
  -2  13  16       21.19       20.09      3.34 o 
  -1  13  16       14.34       11.60      3.21 o 
   0  13  16        0.42        4.32      3.29 o 
   1  13  16       12.36       13.96      3.22 o 
   2  13  16        1.60        2.61      3.54 o 
   3  13  16        3.65        6.02      3.26 o 
   4  13  16       73.84       63.22      3.75 o 
  -2  14  16      204.75      182.49     12.52 o 
  -1  14  16        0.15        1.44      3.91 o 
   0  14  16        5.30        5.93      2.88 o 
   1  14  16        1.34        1.15      3.19 o 
   2  14  16      139.33      140.44      4.31 o 
   3  14  16        7.69        3.69      3.32 o 
  -1  15  16       14.92       15.93      3.50 o 
   0  15  16        0.14        2.13      3.66 o 
   1  15  16       91.46       86.98      4.19 o 
   2  15  16        1.75        2.70      3.72 o 
   3  15  16        0.02       -1.87      3.84 o 
   0  16  16        0.05        1.33      4.13 o 
   1  16  16        0.32        2.88      3.48 o 
  -1 -13  17      153.31      152.11      6.63 o 
   0 -13  17        6.96       11.33      4.09 o 
  -2 -12  17        2.92        3.98      3.60 o 
  -1 -12  17        1.84        3.86      3.30 o 
   0 -12  17       61.01       62.49      4.39 o 
   1 -12  17        0.89        3.62      3.61 o 
   2 -12  17        9.94        8.36      3.84 o 
  -3 -11  17       16.82       18.32      3.75 o 
  -2 -11  17        9.36        7.13      3.25 o 
  -1 -11  17      142.54      133.21      4.71 o 
   0 -11  17        3.05        4.89      3.71 o 
   1 -11  17        0.85        3.28      2.98 o 
   2 -11  17       10.28       11.39      3.97 o 
  -3 -10  17       40.14       41.84      3.44 o 
  -2 -10  17      319.84      322.13      5.76 o 
  -1 -10  17        3.88        5.27      3.51 o 
   0 -10  17       19.64       19.80      3.63 o 
   1 -10  17        0.97        1.48      3.62 o 
   2 -10  17      129.84      117.94      4.22 o 
   3 -10  17       45.13       43.67      3.71 o 
  -4  -9  17       72.95       71.94      5.97 o 
  -3  -9  17       30.17       29.37      4.10 o 
  -2  -9  17        3.52        5.57      3.44 o 
  -1  -9  17       37.73       33.17      3.20 o 
   0  -9  17        0.00        2.46      2.67 o 
   1  -9  17       11.80       11.80      3.39 o 
   2  -9  17       87.20       89.28      3.76 o 
   3  -9  17      140.17      138.23      4.68 o 
  -4  -8  17        4.10        6.20      3.10 o 
  -3  -8  17       12.09       12.93      3.51 o 
  -2  -8  17       51.08       41.26      3.16 o 
  -1  -8  17       19.99       24.50      3.19 o 
   0  -8  17        3.53        6.95      2.98 o 
   1  -8  17       23.00       23.50      3.07 o 
   2  -8  17      442.03      454.92     20.24 o 
   3  -8  17        1.81        2.79      3.11 o 
   4  -8  17       42.77       47.83      4.15 o 
  -4  -7  17       69.77       79.25      3.74 o 
  -3  -7  17      257.28      268.49      9.12 o 
  -2  -7  17       90.91       85.33      3.53 o 
  -1  -7  17        8.56       13.29      2.77 o 
   0  -7  17       12.58       12.68      2.77 o 
   1  -7  17     1066.43     1072.47     20.40 o 
   2  -7  17        9.82       15.40      4.25 o 
   3  -7  17      840.38      868.87     23.75 o 
   4  -7  17       66.18       67.64      3.93 o 
  -5  -6  17       94.94       82.89      5.05 o 
  -4  -6  17       48.65       46.98      4.24 o 
  -3  -6  17       12.11       11.26      3.15 o 
  -2  -6  17        1.57        3.86      3.06 o 
  -1  -6  17       29.55       32.79      3.04 o 
   0  -6  17       99.80      113.53      3.13 o 
   1  -6  17       36.42       37.79      2.87 o 
   2  -6  17      130.56      133.65      5.09 o 
   3  -6  17       76.13       86.17      4.25 o 
   4  -6  17       22.62       21.21      3.84 o 
  -5  -5  17       61.37       57.29      5.36 o 
  -4  -5  17       26.53       26.58      3.97 o 
  -3  -5  17       23.27       34.02      4.25 o 
  -2  -5  17      109.23      125.76      4.71 o 
  -1  -5  17        1.50       23.11      3.82 o 
   0  -5  17       11.75       11.63      2.44 o 
   1  -5  17      518.87      499.75      7.48 o 
   2  -5  17      101.43      110.71      4.48 o 
   3  -5  17       50.57       50.72      3.86 o 
   4  -5  17       31.55       32.93      3.30 o 
  -5  -4  17       68.48       65.48      5.04 o 
  -4  -4  17       82.36       82.97      5.29 o 
  -3  -4  17      147.57      158.25      4.47 o 
  -2  -4  17        1.87        6.22      2.68 o 
  -1  -4  17        8.94        9.26      2.52 o 
   0  -4  17     2244.31     2116.29     36.94 o 
   1  -4  17        9.94        9.37      2.54 o 
   2  -4  17     2081.37     2121.78     94.36 o 
   3  -4  17       10.68       16.09      3.30 o 
   4  -4  17      100.10      102.30      3.71 o 
   5  -4  17       11.38       14.71      3.66 o 
  -5  -3  17       52.01       45.41      4.31 o 
  -4  -3  17       11.07       10.04      3.82 o 
  -3  -3  17       38.53       52.94      3.75 o 
  -2  -3  17       11.55       18.00      3.30 o 
  -1  -3  17      374.61      414.61     12.23 o 
   0  -3  17       55.64       48.10      2.84 o 
   1  -3  17       33.18       36.17      2.94 o 
   2  -3  17       35.09       34.03      3.52 o 
   3  -3  17       39.13       38.59      3.23 o 
   4  -3  17        0.26        3.17      3.08 o 
   5  -3  17        0.92        3.93      3.22 o 
  -5  -2  17       12.38       12.90      3.94 o 
  -4  -2  17      208.12      209.93      6.92 o 
  -3  -2  17      121.63      130.11      4.65 o 
  -2  -2  17      106.43      178.23      4.36 o 
  -1  -2  17        0.01        2.23      2.68 o 
   0  -2  17      715.57      656.75     10.42 o 
   1  -2  17      121.34      122.04      4.15 o 
   2  -2  17       36.77       42.68      4.64 o 
   3  -2  17        9.09       10.49      3.94 o 
   4  -2  17       47.93       54.51      3.56 o 
   5  -2  17       46.22       52.57      3.85 o 
  -5  -1  17        0.83        2.86      3.83 o 
  -4  -1  17      174.83      176.24      5.82 o 
  -3  -1  17       45.33       50.29      4.18 o 
  -2  -1  17       96.43       85.05      3.96 o 
  -1  -1  17     2830.88     2565.22     40.07 o 
   0  -1  17      163.51      152.30      5.17 o 
   1  -1  17     1430.12     1464.18     19.49 o 
   2  -1  17      118.87      116.18      4.59 o 
   3  -1  17      398.00      408.29      6.22 o 
   4  -1  17        4.28        4.68      3.57 o 
   5  -1  17       87.65       82.96      3.87 o 
  -5   0  17       17.54       18.11      4.06 o 
  -4   0  17      106.56      118.32      4.98 o 
  -3   0  17       49.51       54.37      4.37 o 
  -2   0  17      341.51      390.69     10.19 o 
  -1   0  17       35.63       39.96      3.55 o 
   0   0  17       81.55       85.72      3.45 o 
   1   0  17       63.10       65.15      3.60 o 
   2   0  17       16.76       19.76      3.30 o 
   3   0  17       92.09       94.73      5.10 o 
   4   0  17       98.69       95.72      5.56 o 
   5   0  17      109.08       95.16      4.86 o 
  -5   1  17      400.09      368.49      6.66 o 
  -4   1  17       31.45       35.76      3.90 o 
  -3   1  17       75.84      104.77      4.81 o 
  -2   1  17      111.12      112.93      5.80 o 
  -1   1  17      102.32       91.39      3.41 o 
   0   1  17      416.47      384.60     16.15 o 
   1   1  17      303.88      299.81     18.58 o 
   2   1  17      207.69      204.59     10.52 o 
   3   1  17        0.71       -0.70      4.33 o 
   4   1  17      131.74      123.42      5.12 o 
   5   1  17      134.11      117.21     10.68 o 
  -5   2  17       43.05       41.26      3.85 o 
  -4   2  17       81.19       88.99      8.29 o 
  -3   2  17      119.14      119.03      6.31 o 
  -2   2  17      751.43      652.85     20.77 o 
  -1   2  17      190.46      191.49      3.42 o 
   0   2  17      739.02      696.71     19.39 o 
   1   2  17       98.23       93.38      3.68 o 
   2   2  17       52.46       40.71      4.62 o 
   3   2  17       49.91       56.02      5.12 o 
   4   2  17      543.08      548.37     14.16 o 
   5   2  17      126.71      130.23      6.02 o 
  -5   3  17       50.52       55.03      5.66 o 
  -4   3  17        1.18        4.64      3.55 o 
  -3   3  17       26.65       31.76      3.29 o 
  -2   3  17        0.05        0.40      2.29 o 
  -1   3  17      104.50      113.25      2.92 o 
   0   3  17       59.31       57.30      3.82 o 
   1   3  17      127.95      127.01      4.04 o 
   2   3  17       56.19       53.42      3.39 o 
   3   3  17     1045.72     1097.53     29.90 o 
   4   3  17      212.29      194.90      6.75 o 
   5   3  17        0.58        2.43      4.74 o 
  -5   4  17        0.81        2.02      3.83 o 
  -4   4  17      134.94      153.81      5.11 o 
  -3   4  17       33.94       33.41      2.91 o 
  -2   4  17       11.83       13.56      2.70 o 
  -1   4  17      171.67      172.86      6.21 o 
   0   4  17      484.29      488.31      6.87 o 
   1   4  17        3.73        4.98      3.37 o 
   2   4  17      167.71      162.01      4.72 o 
   3   4  17       43.25       36.14      3.85 o 
   4   4  17      233.57      235.33      6.56 o 
   5   4  17       33.76       44.51      4.53 o 
  -5   5  17      136.90      116.15     10.09 o 
  -4   5  17       47.12       44.65      4.57 o 
  -3   5  17      182.74      174.33      4.34 o 
  -2   5  17       82.03       84.81      3.01 o 
  -1   5  17        0.60        0.96      2.19 o 
   0   5  17      188.75      186.61      4.68 o 
   1   5  17        8.85        6.76      2.84 o 
   2   5  17        7.61        8.84      3.12 o 
   3   5  17      818.09      808.21     33.80 o 
   4   5  17       87.22       85.44      4.23 o 
   5   5  17       18.41       15.45      4.85 o 
  -4   6  17        1.27        2.32      3.06 o 
  -3   6  17       36.46       43.15      2.98 o 
  -2   6  17      380.69      393.29      6.06 o 
  -1   6  17       17.13       18.36      2.41 o 
   0   6  17      141.93      134.99      3.85 o 
   1   6  17       11.50       12.77      2.76 o 
   2   6  17      838.84      798.73      7.40 o 
   3   6  17      120.67      106.93      4.27 o 
   4   6  17       12.61        8.98      3.48 o 
   5   6  17        0.41        2.72      5.09 o 
  -4   7  17       52.10       53.58      3.39 o 
  -3   7  17        5.10        7.76      2.45 o 
  -2   7  17      279.62      296.39      6.82 o 
  -1   7  17      473.32      492.37     13.06 o 
   0   7  17        0.00        1.62      3.10 o 
   1   7  17       17.55       13.64      3.20 o 
   2   7  17       77.14       71.62      3.34 o 
   3   7  17      131.73      122.48      4.01 o 
   4   7  17       12.66       14.27      3.20 o 
   5   7  17       11.10       10.35      4.06 o 
  -4   8  17        1.20        4.88      2.80 o 
  -3   8  17      119.44      120.25      3.83 o 
  -2   8  17        1.59        4.10      2.88 o 
  -1   8  17       14.58       16.53      2.69 o 
   0   8  17      144.12      135.60      7.55 o 
   1   8  17       21.38       22.28      3.12 o 
   2   8  17      633.39      704.23     10.97 o 
   3   8  17       41.35       41.73      3.69 o 
   4   8  17       16.03       15.52      4.00 o 
   5   8  17        1.10        2.67      3.85 o 
  -4   9  17       42.60       40.34      3.43 o 
  -3   9  17       70.90       72.59      3.46 o 
  -2   9  17       27.74       28.62      3.28 o 
  -1   9  17      298.39      317.49     11.28 o 
   0   9  17       15.79       13.56      3.08 o 
   1   9  17      705.53      689.31     13.32 o 
   2   9  17       48.65       48.91      4.16 o 
   3   9  17        8.46        6.51      3.36 o 
   4   9  17        7.57        8.55      3.60 o 
   5   9  17       39.40       36.71      4.23 o 
  -3  10  17       12.53       14.34      2.98 o 
  -2  10  17      127.13      129.37      5.35 o 
  -1  10  17        6.05        5.41      2.39 o 
   0  10  17       25.34       23.56      3.52 o 
   1  10  17       19.96       19.98      3.87 o 
   2  10  17      148.52      136.73      5.34 o 
   3  10  17        0.41        2.53      3.24 o 
   4  10  17      123.17      108.88      5.93 o 
  -3  11  17        8.00       10.92      3.33 o 
  -2  11  17        9.45        9.67      3.42 o 
  -1  11  17      201.61      202.65      7.33 o 
   0  11  17        0.72        2.41      3.03 o 
   1  11  17      291.44      285.48     12.71 o 
   2  11  17       16.02       15.22      3.11 o 
   3  11  17        4.54        7.53      3.05 o 
   4  11  17       16.49       17.79      3.50 o 
  -3  12  17        3.37        5.06      3.56 o 
  -2  12  17       94.73       93.91      4.89 o 
  -1  12  17       33.38       33.07      3.19 o 
   0  12  17      225.93      229.46      6.49 o 
   1  12  17       19.37       19.19      3.40 o 
   2  12  17        6.88        6.73      3.77 o 
   3  12  17        8.72        9.92      3.08 o 
   4  12  17       98.95      101.11      4.06 o 
  -2  13  17        4.58        3.87      3.33 o 
  -1  13  17        3.02        3.22      3.43 o 
   0  13  17        5.26        6.79      3.23 o 
   1  13  17        4.60        4.45      3.35 o 
   2  13  17        3.14        4.16      3.32 o 
   3  13  17      265.05      265.97      5.38 o 
  -2  14  17      109.77       96.42      5.32 o 
  -1  14  17        2.53        3.63      4.89 o 
   0  14  17        2.23        2.76      3.60 o 
   1  14  17       27.77       23.65      3.31 o 
   2  14  17       46.65       54.93      4.23 o 
   3  14  17       13.54       13.05      3.30 o 
  -1  15  17       41.04       37.98      4.46 o 
   0  15  17       14.09       13.59      4.44 o 
   1  15  17        3.66        4.35      3.18 o 
   2  15  17        9.15        9.68      3.47 o 
  -2 -12  18        3.03        4.03      3.68 o 
  -1 -12  18        2.30        2.41      3.60 o 
   0 -12  18      176.56      166.19      4.89 o 
   1 -12  18        1.20        2.76      3.45 o 
  -2 -11  18       69.16       73.72      4.48 o 
  -1 -11  18      281.13      284.23     11.73 o 
   0 -11  18        0.93        0.37      3.87 o 
   1 -11  18      178.11      153.16      8.55 o 
   2 -11  18        1.09        1.84      4.01 o 
  -3 -10  18       28.39       28.53      4.16 o 
  -2 -10  18        1.50        3.86      3.86 o 
  -1 -10  18        0.02        2.18      4.32 o 
   0 -10  18       64.06       67.55      4.13 o 
   1 -10  18        2.61        2.54      3.41 o 
   2 -10  18      118.23      115.00      3.79 o 
  -3  -9  18       51.26       57.34      4.11 o 
  -2  -9  18       64.82       64.22      3.41 o 
  -1  -9  18      441.50      450.54     12.51 o 
   0  -9  18        4.33        2.77      2.98 o 
   1  -9  18        2.38        5.79      3.01 o 
   2  -9  18       23.02       22.32      3.46 o 
   3  -9  18       16.28       16.44      4.08 o 
  -4  -8  18        0.40        0.79      3.68 o 
  -3  -8  18      253.03      273.87      9.58 o 
  -2  -8  18      635.66      665.86      8.64 o 
  -1  -8  18        0.07        0.10      2.73 o 
   0  -8  18      258.12      235.86      4.31 o 
   1  -8  18        3.49        6.29      2.66 o 
   2  -8  18      680.04      672.45     16.62 o 
   3  -8  18        8.64        9.77      3.48 o 
  -4  -7  18       65.16       60.31      5.07 o 
  -3  -7  18        5.85       11.63      7.65 o 
  -2  -7  18        4.80        2.82      3.28 o 
  -1  -7  18      124.98      142.63      3.74 o 
   0  -7  18        0.36        3.81      2.90 o 
   1  -7  18      261.12      283.52      6.31 o 
   2  -7  18       48.89       49.98      3.16 o 
   3  -7  18      123.54      129.97      5.06 o 
   4  -7  18       44.89       42.01      3.91 o 
  -4  -6  18      134.12      146.30      5.52 o 
  -3  -6  18      108.46      121.67      5.57 o 
  -2  -6  18      689.02      756.85     10.58 o 
  -1  -6  18        2.16        2.72      3.00 o 
   0  -6  18       79.68       89.51      3.33 o 
   1  -6  18       53.08       55.83      3.07 o 
   2  -6  18       12.59       12.16      3.13 o 
   3  -6  18       89.60       87.05      4.22 o 
   4  -6  18       61.33       56.94      4.28 o 
  -4  -5  18      303.53      335.63     18.15 o 
  -3  -5  18      862.60      971.34     36.29 o 
  -2  -5  18        6.21        4.62      3.74 o 
  -1  -5  18       20.25       18.58      3.05 o 
   0  -5  18        5.98        9.13      2.70 o 
   1  -5  18      731.27      765.53      6.37 o 
   2  -5  18       35.25       40.22      3.18 o 
   3  -5  18       32.15       34.35      3.47 o 
   4  -5  18       28.40       33.23      3.52 o 
  -5  -4  18       79.13       71.11      5.86 o 
  -4  -4  18        8.76       16.51      4.54 o 
  -3  -4  18        6.80        7.70      4.04 o 
  -2  -4  18       63.22       76.45      5.69 o 
  -1  -4  18        6.79       11.49      2.70 o 
   0  -4  18      193.43      214.10      3.97 o 
   1  -4  18       52.36       49.44      3.17 o 
   2  -4  18       62.12       65.13      3.25 o 
   3  -4  18       37.60       44.59      3.91 o 
   4  -4  18      192.61      202.55      9.48 o 
  -5  -3  18      162.48      162.67     11.18 o 
  -4  -3  18       54.60       60.46      4.35 o 
  -3  -3  18      606.52      676.65     25.49 o 
  -2  -3  18       18.25       27.28      3.52 o 
  -1  -3  18      190.14      208.40      4.73 o 
   0  -3  18        1.03        1.12      2.66 o 
   1  -3  18        5.07        5.61      2.83 o 
   2  -3  18        4.66        6.13      2.73 o 
   3  -3  18        6.18        8.88      3.61 o 
   4  -3  18        4.14        5.81      3.48 o 
   5  -3  18       12.00        7.75      3.36 o 
  -5  -2  18      166.98      145.97      5.35 o 
  -4  -2  18      747.73      823.11     21.28 o 
  -3  -2  18       38.90       41.84      4.15 o 
  -2  -2  18       32.56       56.39      3.81 o 
  -1  -2  18       19.91       19.87      2.86 o 
   0  -2  18       23.83       26.81      2.94 o 
   1  -2  18        5.88        5.93      2.43 o 
   2  -2  18      224.74      230.64      5.07 o 
   3  -2  18       24.60       25.24      4.01 o 
   4  -2  18      185.05      181.72      8.42 o 
   5  -2  18        7.57        7.07      4.10 o 
  -5  -1  18        9.12       11.32      3.29 o 
  -4  -1  18       13.18       12.33      3.84 o 
  -3  -1  18        1.35        5.99      4.19 o 
  -2  -1  18      127.80      142.94      4.48 o 
  -1  -1  18       12.69        7.44      2.97 o 
   0  -1  18       84.99       68.93      3.22 o 
   1  -1  18      107.91      114.81      3.72 o 
   2  -1  18        9.94       12.46      3.17 o 
   3  -1  18      266.06      280.99      6.08 o 
   4  -1  18       14.30       15.47      4.29 o 
   5  -1  18       69.75       60.91      4.49 o 
  -5   0  18       10.87        9.61      4.05 o 
  -4   0  18      147.22      150.41     11.12 o 
  -3   0  18      104.14      119.88      4.60 o 
  -2   0  18      161.88      178.77      4.45 o 
  -1   0  18        0.04        0.64      2.84 o 
   0   0  18        0.04        0.78      2.64 o 
   1   0  18       43.00       45.22      3.01 o 
   2   0  18       11.30       16.05      2.79 o 
   3   0  18      170.51      183.56      5.47 o 
   4   0  18       17.70        9.93      4.73 o 
   5   0  18        2.45        1.60      4.14 o 
  -5   1  18      310.82      272.72      6.26 o 
  -4   1  18       34.78       37.12      4.65 o 
  -3   1  18      169.87      211.60      5.23 o 
  -2   1  18       98.79       96.00      4.43 o 
  -1   1  18       79.47       80.34      3.19 o 
   0   1  18       20.59       18.46      3.68 o 
   1   1  18     1002.70     1012.01     19.81 o 
   2   1  18      277.89      267.80      6.46 o 
   3   1  18      435.99      464.06      8.51 o 
   4   1  18       44.44       42.82      4.12 o 
   5   1  18       69.43       53.66      5.07 o 
  -5   2  18        0.25       -1.55      4.02 o 
  -4   2  18       28.05       32.01      3.88 o 
  -3   2  18      169.77      190.95      8.23 o 
  -2   2  18       63.55       68.23      3.53 o 
  -1   2  18        1.84        3.18      2.81 o 
   0   2  18        3.21        2.95      2.68 o 
   1   2  18       64.52       60.51      3.61 o 
   2   2  18      957.61      933.03     19.40 o 
   3   2  18       48.46       50.44      5.32 o 
   4   2  18       44.51       43.56      5.24 o 
   5   2  18        1.76        3.47      3.98 o 
  -5   3  18        8.77        8.86      4.51 o 
  -4   3  18       57.76       56.22      3.91 o 
  -3   3  18       40.92       44.62      3.89 o 
  -2   3  18      124.88      128.73      4.10 o 
  -1   3  18        0.92       -0.07      2.24 o 
   0   3  18      181.03      171.84      4.76 o 
   1   3  18      123.02      123.66      6.49 o 
   2   3  18      131.30      143.17      5.70 o 
   3   3  18      212.15      183.79     17.33 o 
   4   3  18       10.01       10.94      4.64 o 
   5   3  18      118.98      109.52      6.47 o 
  -5   4  18       27.10       19.91      4.69 o 
  -4   4  18       37.58       49.90      6.37 o 
  -3   4  18       27.10       27.98      3.04 o 
  -2   4  18      460.52      478.82      9.29 o 
  -1   4  18        9.46        9.64      2.47 o 
   0   4  18     1751.71     1602.23     48.36 o 
   1   4  18       14.56       13.19      3.11 o 
   2   4  18      512.08      533.28      6.28 o 
   3   4  18        0.67        0.47      4.18 o 
   4   4  18       19.09       16.14      5.10 o 
   5   4  18       12.63       11.18      5.14 o 
  -4   5  18      123.80      117.94      9.25 o 
  -3   5  18      212.99      209.53      5.84 o 
  -2   5  18       17.38       16.18      3.03 o 
  -1   5  18        0.46        2.89      2.41 o 
   0   5  18      184.48      170.38      5.73 o 
   1   5  18      763.46      732.87     18.28 o 
   2   5  18       27.63       28.80      2.89 o 
   3   5  18       21.12       19.41      3.75 o 
   4   5  18        0.02       -1.51      3.29 o 
   5   5  18       69.95       61.15      8.09 o 
  -4   6  18        0.00       -1.50      3.14 o 
  -3   6  18       46.84       45.68      2.94 o 
  -2   6  18        7.30       12.56      2.68 o 
  -1   6  18        5.12        5.73      2.93 o 
   0   6  18       67.22       66.20      3.74 o 
   1   6  18        0.23       -0.28      2.72 o 
   2   6  18       12.87       10.04      3.80 o 
   3   6  18       14.15       13.81      3.10 o 
   4   6  18      163.30      157.09      6.45 o 
   5   6  18       73.93       68.26      6.97 o 
  -4   7  18       23.51       23.95      3.48 o 
  -3   7  18      302.53      315.07      4.58 o 
  -2   7  18       38.73       41.08      3.52 o 
  -1   7  18     1688.56     1823.86     36.44 o 
   0   7  18        7.92        7.94      3.15 o 
   1   7  18       20.97       21.39      3.30 o 
   2   7  18       15.95       17.55      3.57 o 
   3   7  18        4.22        3.32      4.14 o 
   4   7  18        9.34        9.14      3.94 o 
   5   7  18        9.05        5.81      4.14 o 
  -4   8  18       58.47       53.89      3.98 o 
  -3   8  18        0.08       -0.42      2.81 o 
  -2   8  18      131.03      142.33      3.88 o 
  -1   8  18       74.62       76.44      3.17 o 
   0   8  18      374.01      365.27     14.08 o 
   1   8  18        1.45        1.91      2.75 o 
   2   8  18       25.31       37.53      3.95 o 
   3   8  18       14.25       16.99      3.34 o 
   4   8  18        3.69        2.74      2.95 o 
   5   8  18       57.23       49.76      6.00 o 
  -4   9  18       13.63       10.28      4.14 o 
  -3   9  18       85.60       90.57      3.83 o 
  -2   9  18        0.04        0.71      3.20 o 
  -1   9  18       24.52       22.15      2.50 o 
   0   9  18       33.11       38.24      3.72 o 
   1   9  18       18.74       16.19      3.32 o 
   2   9  18       48.02       48.66      3.76 o 
   3   9  18      282.91      246.35      8.21 o 
   4   9  18       37.13       31.41      3.46 o 
  -3  10  18        0.18        1.73      2.92 o 
  -2  10  18      774.10      792.05     26.99 o 
  -1  10  18      159.50      157.10      3.86 o 
   0  10  18        0.05        2.16      2.95 o 
   1  10  18        6.91        9.07      4.34 o 
   2  10  18      343.72      339.21     11.46 o 
   3  10  18       10.43       10.52      3.74 o 
   4  10  18      112.40       98.17      4.96 o 
  -3  11  18       78.51       75.92      3.62 o 
  -2  11  18      108.12      101.80      3.87 o 
  -1  11  18       43.39       41.17      3.98 o 
   0  11  18       36.62       39.21      3.37 o 
   1  11  18      209.50      202.79      6.17 o 
   2  11  18        5.59        5.99      4.42 o 
   3  11  18       30.58       28.61      3.43 o 
   4  11  18       15.20       12.21      3.56 o 
  -2  12  18      124.13      110.34      4.18 o 
  -1  12  18       59.14       54.45      5.24 o 
   0  12  18        1.02       -0.36      3.69 o 
   1  12  18        0.52        1.73      3.54 o 
   2  12  18      132.63      126.38      5.76 o 
   3  12  18       17.31       16.25      3.19 o 
   4  12  18      362.80      336.84     41.34 o 
  -2  13  18       48.69       41.71      3.60 o 
  -1  13  18        9.71       10.18      3.80 o 
   0  13  18        0.34       -1.11      3.25 o 
   1  13  18      250.35      259.60      9.50 o 
   2  13  18        5.61        7.69      3.73 o 
   3  13  18      212.95      184.50      6.37 o 
  -1  14  18       12.51       10.56      3.49 o 
   0  14  18      114.28      100.85      4.05 o 
   1  14  18        1.74        2.80      3.87 o 
   2  14  18      131.57      114.60      6.54 o 
   0  15  18        0.03        0.48      3.79 o 
   1  15  18       27.64       29.15      4.27 o 
  -2 -11  19       15.71       13.90      3.12 o 
  -1 -11  19        2.78       -0.09      4.65 o 
   0 -11  19       13.49       14.53      4.20 o 
   1 -11  19      257.24      240.86     10.40 o 
  -3 -10  19        0.56        0.40      6.26 o 
  -2 -10  19      253.34      233.32      6.96 o 
  -1 -10  19       22.93       24.59      4.08 o 
   0 -10  19      207.50      217.17      9.07 o 
   1 -10  19        5.50        6.61      3.07 o 
   2 -10  19       42.40       34.43      3.53 o 
  -3  -9  19      850.17      852.23     39.04 o 
  -2  -9  19       17.79       15.74      3.77 o 
  -1  -9  19      177.39      204.30      5.89 o 
   0  -9  19        4.80        7.40      2.76 o 
   1  -9  19        0.07        1.62      2.94 o 
   2  -9  19       13.52       14.61      3.26 o 
  -3  -8  19        1.78        3.56      3.85 o 
  -2  -8  19       54.53       58.36      4.00 o 
  -1  -8  19        6.29        7.50      2.84 o 
   0  -8  19      242.90      232.86      5.58 o 
   1  -8  19        3.84        5.96      2.94 o 
   2  -8  19        0.86        0.90      2.78 o 
   3  -8  19        0.75        4.73      3.47 o 
  -4  -7  19        4.66        7.99      4.87 o 
  -3  -7  19      169.26      170.56     16.93 o 
  -2  -7  19       38.31       39.15      3.89 o 
  -1  -7  19      254.70      258.72      5.14 o 
   0  -7  19        9.20        9.86      3.04 o 
   1  -7  19      175.57      172.08      4.07 o 
   2  -7  19       34.05       34.31      3.06 o 
   3  -7  19       10.87       12.51      3.91 o 
  -4  -6  19      710.20      762.55     55.55 o 
  -3  -6  19       86.82      109.15      8.65 o 
  -2  -6  19      298.92      353.11      9.07 o 
  -1  -6  19        4.98        6.77      3.03 o 
   0  -6  19       42.28       45.75      3.00 o 
   1  -6  19       44.42       44.88      3.15 o 
   2  -6  19      355.00      366.28      4.97 o 
   3  -6  19       44.10       46.81      3.73 o 
   4  -6  19       15.20       12.52      3.43 o 
  -4  -5  19       52.63       63.38      4.92 o 
  -3  -5  19      168.12      171.02      9.44 o 
  -2  -5  19        0.19        0.57      3.41 o 
  -1  -5  19      105.35       86.27      3.59 o 
   0  -5  19       10.62       12.83      2.98 o 
   1  -5  19      188.18      196.91      4.12 o 
   2  -5  19       14.82       14.26      2.69 o 
   3  -5  19       32.81       28.72      3.47 o 
   4  -5  19        0.02        2.35      3.48 o 
  -4  -4  19       15.55       20.50      4.09 o 
  -3  -4  19       38.86       45.02      4.18 o 
  -2  -4  19      108.42      114.93      4.64 o 
  -1  -4  19      113.26      109.20      3.77 o 
   0  -4  19      405.57      410.26      7.31 o 
   1  -4  19       52.21       50.78      2.70 o 
   2  -4  19        0.67        0.41      3.07 o 
   3  -4  19       19.54       24.65      3.61 o 
   4  -4  19       27.87       24.88      3.58 o 
  -4  -3  19      117.15      136.08      5.33 o 
  -3  -3  19      137.31      152.98      4.77 o 
  -2  -3  19       35.78       33.92      5.41 o 
  -1  -3  19      238.13      225.75      4.38 o 
   0  -3  19        3.09        4.80      2.81 o 
   1  -3  19      845.11      837.48     10.56 o 
   2  -3  19        7.62        9.21      2.92 o 
   3  -3  19       12.23       13.03      3.62 o 
   4  -3  19       30.52       34.80      3.72 o 
  -4  -2  19      206.51      208.10      5.31 o 
  -3  -2  19        0.03        1.21      3.92 o 
  -2  -2  19        2.15        1.89      3.36 o 
  -1  -2  19       57.56       60.93      3.35 o 
   0  -2  19      417.16      439.17     11.77 o 
   1  -2  19        8.00        9.85      2.57 o 
   2  -2  19        0.41        3.98      3.39 o 
   3  -2  19        6.67        6.74      3.32 o 
   4  -2  19       27.72       24.52      4.14 o 
  -4  -1  19       31.55       31.29      4.20 o 
  -3  -1  19        0.98        2.91      3.41 o 
  -2  -1  19       99.00      108.67      4.35 o 
  -1  -1  19      382.45      389.06      7.14 o 
   0  -1  19      123.00      118.28      4.48 o 
   1  -1  19       51.68       55.15      3.61 o 
   2  -1  19        2.42        2.40      3.18 o 
   3  -1  19      201.52      207.61      7.66 o 
   4  -1  19        5.66        3.90      4.58 o 
   5  -1  19       61.62       57.36      4.18 o 
  -4   0  19       15.64       16.78      3.52 o 
  -3   0  19       35.52       41.87      4.37 o 
  -2   0  19      242.59      244.20      5.21 o 
  -1   0  19        4.36        3.40      3.29 o 
   0   0  19      997.86      956.28     23.69 o 
   1   0  19       96.28       89.00      4.08 o 
   2   0  19        0.04        1.48      3.28 o 
   3   0  19       12.21        9.25      3.93 o 
   4   0  19       46.22       42.70      4.69 o 
   5   0  19       45.79       47.82      4.95 o 
  -4   1  19        7.28        8.01      3.86 o 
  -3   1  19        2.59        7.63      4.16 o 
  -2   1  19       25.52       29.79      3.19 o 
  -1   1  19      821.61      819.85      8.23 o 
   0   1  19        4.32        5.03      3.57 o 
   1   1  19       10.01       10.35      3.77 o 
   2   1  19       70.16       68.35      4.43 o 
   3   1  19       48.44       48.31      4.99 o 
   4   1  19        0.84        0.12      4.03 o 
   5   1  19        3.45        3.18      4.59 o 
  -4   2  19       32.57       32.34      4.44 o 
  -3   2  19       41.13       47.23      4.75 o 
  -2   2  19      611.65      603.25     19.73 o 
  -1   2  19        3.09        4.37      2.84 o 
   0   2  19       56.60       61.92      3.72 o 
   1   2  19       83.07       84.34      4.50 o 
   2   2  19       20.43       16.40      4.64 o 
   3   2  19        3.62       11.89      6.71 o 
   4   2  19       78.44       74.96      5.60 o 
   5   2  19       80.20       77.81      4.96 o 
  -4   3  19       35.77       41.52      5.81 o 
  -3   3  19       93.11       88.68      5.08 o 
  -2   3  19       39.34       38.02      3.21 o 
  -1   3  19      458.79      437.78     13.26 o 
   0   3  19      571.77      564.44     18.00 o 
   1   3  19      195.57      187.28      6.65 o 
   2   3  19       33.98       37.77      3.38 o 
   3   3  19      638.41      648.61     30.78 o 
   4   3  19       88.99       92.39      6.03 o 
   5   3  19      150.31      124.99      5.65 o 
  -4   4  19       31.16       39.62      4.06 o 
  -3   4  19        4.42        5.16      3.06 o 
  -2   4  19      358.11      350.66      6.92 o 
  -1   4  19       75.99       76.49      3.58 o 
   0   4  19        6.44       10.56      3.60 o 
   1   4  19        8.40        8.77      2.86 o 
   2   4  19      423.67      423.25      9.22 o 
   3   4  19       60.38       65.94      4.78 o 
   4   4  19      306.46      284.42     23.31 o 
   5   4  19       96.71       87.14      5.39 o 
  -4   5  19        1.32        2.69      4.26 o 
  -3   5  19      409.19      383.13     14.34 o 
  -2   5  19       48.57       49.37      3.19 o 
  -1   5  19      392.86      393.99     14.13 o 
   0   5  19      159.83      153.66      4.64 o 
   1   5  19        0.96        1.55      3.71 o 
   2   5  19       11.12       10.86      3.59 o 
   3   5  19       16.34       18.36      3.19 o 
   4   5  19      182.44      178.66      9.46 o 
   5   5  19      120.27      126.15      6.85 o 
  -4   6  19        8.30        8.93      4.51 o 
  -3   6  19       11.05       12.52      2.76 o 
  -2   6  19        0.10        2.67      2.69 o 
  -1   6  19      271.79      262.74     12.13 o 
   0   6  19      439.07      439.37     11.25 o 
   1   6  19       22.78       20.90      3.34 o 
   2   6  19      326.69      337.33      9.68 o 
   3   6  19       53.61       63.27      4.24 o 
   4   6  19      726.10      675.32     35.54 o 
   5   6  19       72.14       75.52      6.30 o 
  -4   7  19        7.69        7.80      3.01 o 
  -3   7  19      101.48      104.81      4.49 o 
  -2   7  19       16.65       15.99      2.71 o 
  -1   7  19       66.41       75.76      3.80 o 
   0   7  19        8.16        6.83      3.70 o 
   1   7  19      281.00      273.71      8.75 o 
   2   7  19        3.47        5.30      3.19 o 
   3   7  19     1160.69     1162.34     60.89 o 
   4   7  19       68.20       64.55      4.37 o 
  -3   8  19       66.32       65.45      3.19 o 
  -2   8  19      161.97      167.00      5.57 o 
  -1   8  19       56.89       61.44      3.94 o 
   0   8  19       34.71       35.50      4.03 o 
   1   8  19       18.80       18.79      3.65 o 
   2   8  19      127.64      120.24      4.29 o 
   3   8  19       49.30       50.74      4.64 o 
   4   8  19       87.41       94.53      8.17 o 
  -3   9  19       31.12       33.55      3.54 o 
  -2   9  19      158.04      149.88      6.93 o 
  -1   9  19      796.07      806.46     19.94 o 
   0   9  19        0.32        1.85      3.08 o 
   1   9  19      194.33      206.13      7.41 o 
   2   9  19        0.30        1.00      3.21 o 
   3   9  19      621.48      584.48     20.58 o 
   4   9  19       33.25       31.72      4.49 o 
  -3  10  19       70.99       68.67      3.44 o 
  -2  10  19       92.36       84.24      5.23 o 
  -1  10  19       40.75       41.90      4.31 o 
   0  10  19      148.98      140.08      6.34 o 
   1  10  19       19.63       23.50      3.85 o 
   2  10  19      702.70      650.32     18.64 o 
   3  10  19       54.36       52.91      3.81 o 
   4  10  19        1.93        6.49      3.24 o 
  -2  11  19       53.14       45.69      4.05 o 
  -1  11  19        0.49        3.56      4.78 o 
   0  11  19        2.03        3.93      3.24 o 
   1  11  19      114.01      106.25      5.25 o 
   2  11  19       78.09       76.02      4.95 o 
   3  11  19       21.39       27.37      4.68 o 
   4  11  19        2.81        2.15      4.34 o 
  -2  12  19      203.23      200.75      8.86 o 
  -1  12  19        2.85        2.92      3.48 o 
   0  12  19        7.52       10.44      3.51 o 
   1  12  19        2.95        5.15      4.47 o 
   2  12  19      381.44      341.37     29.29 o 
   3  12  19       10.10        9.61      3.96 o 
  -1  13  19       20.14       22.47      3.97 o 
   0  13  19       12.88       12.94      3.63 o 
   1  13  19      388.10      367.76     20.23 o 
   2  13  19        6.39        7.74      3.64 o 
   3  13  19        6.26        4.64      3.66 o 
   0  14  19       97.72       97.62      4.52 o 
   1  14  19        4.90        5.32      4.25 o 
   2  14  19        3.91        2.29      4.56 o 
  -1 -11  20       32.94       27.98      7.97 o 
   0 -11  20        0.70        2.01      4.13 o 
  -2 -10  20      157.80      156.47     12.44 o 
  -1 -10  20        6.10        5.89      3.54 o 
   0 -10  20        0.04        2.32      3.57 o 
   1 -10  20       40.45       41.65      3.65 o 
  -2  -9  20        7.48        9.72      4.29 o 
  -1  -9  20       10.97       11.49      3.94 o 
   0  -9  20        1.17        2.39      3.29 o 
   1  -9  20      267.98      247.45      9.46 o 
   2  -9  20        2.56        2.41      2.93 o 
  -3  -8  20        4.73        4.19      5.71 o 
  -2  -8  20       13.00       20.58      4.18 o 
  -1  -8  20       46.88       45.01      3.74 o 
   0  -8  20      418.84      403.83      9.90 o 
   1  -8  20        5.28        7.64      3.03 o 
   2  -8  20       10.34       11.73      3.40 o 
  -3  -7  20        8.00        4.13      4.60 o 
  -2  -7  20       70.86       68.47      4.44 o 
  -1  -7  20       20.93       20.63      3.43 o 
   0  -7  20       17.88       17.20      3.26 o 
   1  -7  20       16.55       14.75      3.03 o 
   2  -7  20        9.24       10.64      3.35 o 
   3  -7  20        0.03       -1.50      3.55 o 
  -4  -6  20      192.30      173.70      6.31 o 
  -3  -6  20       19.97       17.28      4.48 o 
  -2  -6  20       18.86       16.64      4.18 o 
  -1  -6  20       14.99       17.01      3.26 o 
   0  -6  20      609.05      577.67      6.04 o 
   1  -6  20        0.83        1.93      2.80 o 
   2  -6  20       96.68      101.66      3.82 o 
   3  -6  20        3.80        7.97      4.41 o 
  -4  -5  20       22.09       28.37      4.82 o 
  -3  -5  20        1.05        6.54      7.72 o 
  -2  -5  20      139.60      132.39      5.37 o 
  -1  -5  20      714.62      661.26     16.31 o 
   0  -5  20        0.30        2.29      2.96 o 
   1  -5  20       13.28       16.46      2.84 o 
   2  -5  20       12.93       15.59      3.31 o 
   3  -5  20       81.93       79.00      4.38 o 
   4  -5  20        8.03        6.38      3.68 o 
  -4  -4  20       19.21       18.42      4.24 o 
  -3  -4  20      153.77      155.60      5.46 o 
  -2  -4  20       60.23       54.87      4.59 o 
  -1  -4  20        1.39        4.31      3.08 o 
   0  -4  20        0.08        1.37      2.89 o 
   1  -4  20       12.15       11.75      3.01 o 
   2  -4  20        0.05        1.39      2.81 o 
   3  -4  20        0.02        0.43      3.72 o 
   4  -4  20       92.00       89.55      4.43 o 
  -4  -3  20       51.78       49.62      4.06 o 
  -3  -3  20       21.48       27.73      4.48 o 
  -2  -3  20       33.97       35.06      4.49 o 
  -1  -3  20      657.87      660.62      6.70 o 
   0  -3  20        5.60        5.35      2.63 o 
   1  -3  20      192.21      204.80      4.41 o 
   2  -3  20        8.10        8.23      2.43 o 
   3  -3  20        0.55       -0.75      3.03 o 
   4  -3  20       96.17       97.96      4.48 o 
  -4  -2  20        0.07        0.56      3.82 o 
  -3  -2  20      120.36      131.84      5.29 o 
  -2  -2  20      730.05      696.99     19.19 o 
  -1  -2  20       20.74       21.09      3.07 o 
   0  -2  20       66.65       59.44      3.27 o 
   1  -2  20        7.54        9.46      3.19 o 
   2  -2  20      132.43      137.66      4.21 o 
   3  -2  20       30.76       31.36      3.47 o 
   4  -2  20       28.01       28.89      3.92 o 
  -4  -1  20      121.74      114.60      5.41 o 
  -3  -1  20       84.28       82.80      4.53 o 
  -2  -1  20        0.02        2.35      3.11 o 
  -1  -1  20      155.69      135.62      4.26 o 
   0  -1  20        1.26        1.71      3.07 o 
   1  -1  20        4.48        3.83      2.97 o 
   2  -1  20        0.30        2.50      2.99 o 
   3  -1  20       19.73       25.68      6.21 o 
   4  -1  20      101.15      112.44      6.33 o 
  -4   0  20       22.35       22.00      4.69 o 
  -3   0  20       18.72       22.07      3.89 o 
  -2   0  20      322.06      334.09      7.63 o 
  -1   0  20       35.62       40.29      3.61 o 
   0   0  20       56.90       59.91      3.71 o 
   1   0  20       12.00       13.33      3.45 o 
   2   0  20        2.55        3.40      3.13 o 
   3   0  20       20.89       21.86      5.05 o 
   4   0  20      334.76      364.64      6.73 o 
  -4   1  20       48.07       49.71      4.78 o 
  -3   1  20      456.32      447.64      7.00 o 
  -2   1  20      100.94      105.22      4.09 o 
  -1   1  20       15.15       16.83      2.99 o 
   0   1  20        3.69        3.08      3.20 o 
   1   1  20        3.01        5.37      3.75 o 
   2   1  20       23.98       22.18      3.78 o 
   3   1  20      135.05      136.24      5.46 o 
   4   1  20       90.28      104.79      5.48 o 
  -4   2  20       38.94       36.04      4.17 o 
  -3   2  20        4.40        4.13      3.64 o 
  -2   2  20      457.33      446.20     10.68 o 
  -1   2  20        4.08        4.65      3.34 o 
   0   2  20      205.78      179.98      4.90 o 
   1   2  20       22.12       20.66      4.59 o 
   2   2  20       13.43       13.70      3.53 o 
   3   2  20       91.89       89.71     16.26 o 
   4   2  20      222.01      208.14     16.51 o 
  -4   3  20        7.39       12.19      4.56 o 
  -3   3  20       17.11       18.68      4.53 o 
  -2   3  20      224.06      223.62      7.85 o 
  -1   3  20        3.32        6.19      2.86 o 
   0   3  20      137.44      134.60      4.71 o 
   1   3  20       66.20       64.14      3.59 o 
   2   3  20        4.26        5.19      3.86 o 
   3   3  20      279.11      272.58      8.41 o 
   4   3  20      112.50      127.59      7.06 o 
  -4   4  20       70.55       60.10      5.04 o 
  -3   4  20      127.36      121.33      4.61 o 
  -2   4  20        5.73        4.87      2.56 o 
  -1   4  20        0.00        0.36      2.64 o 
   0   4  20        2.76        3.03      3.34 o 
   1   4  20       37.23       34.25      3.42 o 
   2   4  20      431.64      424.51     12.14 o 
   3   4  20      271.90      276.20      7.32 o 
   4   4  20        2.59        8.04      4.91 o 
  -4   5  20        0.80       -1.94      4.57 o 
  -3   5  20      536.89      514.72     15.74 o 
  -2   5  20       13.44       12.71      3.06 o 
  -1   5  20      143.52      137.35      6.56 o 
   0   5  20       18.90       19.02      3.92 o 
   1   5  20       70.71       64.10      4.14 o 
   2   5  20      141.98      137.76      4.28 o 
   3   5  20      476.65      450.98      6.56 o 
   4   5  20       30.82       22.81      8.15 o 
  -4   6  20        6.50        6.96      4.75 o 
  -3   6  20      161.29      171.98      4.32 o 
  -2   6  20       16.30       18.77      3.19 o 
  -1   6  20       12.65       13.69      3.55 o 
   0   6  20       67.14       71.47      3.99 o 
   1   6  20       12.73       14.22      3.10 o 
   2   6  20      564.86      579.30     22.05 o 
   3   6  20       48.66       51.76      4.56 o 
   4   6  20       17.89       19.27      4.53 o 
  -3   7  20       25.54       30.57      3.34 o 
  -2   7  20       31.36       29.25      3.05 o 
  -1   7  20       60.26       62.71      3.88 o 
   0   7  20      114.20      109.50      4.32 o 
   1   7  20      851.40      823.08     25.64 o 
   2   7  20        8.73        9.24      3.26 o 
   3   7  20       34.91       22.55      3.64 o 
   4   7  20        3.23        0.84      3.51 o 
  -3   8  20       15.02       13.40      3.00 o 
  -2   8  20      200.53      205.70      8.56 o 
  -1   8  20        3.17        3.22      3.85 o 
   0   8  20       79.56       77.67      3.77 o 
   1   8  20        1.68        3.22      3.33 o 
   2   8  20      210.92      199.15      4.55 o 
   3   8  20        0.13        3.22      3.51 o 
   4   8  20        6.59        7.95      4.79 o 
  -3   9  20       49.27       45.52      3.71 o 
  -2   9  20        9.49        8.02      3.37 o 
  -1   9  20      132.91      134.20      5.57 o 
   0   9  20        2.47        3.64      3.56 o 
   1   9  20      211.36      198.11      9.91 o 
   2   9  20        8.97       11.14      3.40 o 
   3   9  20       54.46       58.87      4.43 o 
   4   9  20        0.81        1.91      3.74 o 
  -2  10  20       25.90       25.35      3.78 o 
  -1  10  20        0.33       -0.63      3.41 o 
   0  10  20      646.53      630.54     23.05 o 
   1  10  20       34.86       38.74      4.49 o 
   2  10  20        0.19        1.91      4.50 o 
   3  10  20       13.20       13.36      4.30 o 
  -2  11  20       21.08       18.76      3.74 o 
  -1  11  20      145.47      142.59      6.63 o 
   0  11  20        3.78        6.50      3.32 o 
   1  11  20       11.94        7.82      3.67 o 
   2  11  20       20.42       14.47      4.55 o 
   3  11  20      128.30      143.83      5.65 o 
  -1  12  20        2.20        2.24      4.63 o 
   0  12  20       68.14       60.83      6.33 o 
   1  12  20       21.19       15.04      3.49 o 
   2  12  20      277.00      261.84     16.17 o 
   3  12  20        2.16        1.16      4.16 o 
  -1  13  20      264.99      195.63     12.03 o 
   0  13  20      129.03      114.92      7.79 o 
   1  13  20        6.95        7.56      4.72 o 
   2  13  20       25.95       23.03      4.39 o 
  -1 -10  21        2.82        4.45      4.22 o 
   0 -10  21      188.40      159.65      6.59 o 
  -2  -9  21       20.71       20.44      4.45 o 
  -1  -9  21       94.91       97.05      4.33 o 
   0  -9  21        0.57        2.18      2.90 o 
   1  -9  21       42.97       43.83      3.60 o 
  -2  -8  21       81.61       79.22      4.95 o 
  -1  -8  21        0.22        3.29      3.45 o 
   0  -8  21      106.92       90.76      3.91 o 
   1  -8  21       24.40       25.62      3.56 o 
   2  -8  21        8.95       11.04      3.58 o 
  -3  -7  21      150.56      136.68      7.90 o 
  -2  -7  21        3.25        4.02      3.58 o 
  -1  -7  21      139.65      120.51      4.30 o 
   0  -7  21       17.81       16.03      2.97 o 
   1  -7  21       56.90       70.39      3.60 o 
   2  -7  21       14.98       12.72      3.25 o 
  -3  -6  21        6.58        6.61      5.64 o 
  -2  -6  21      112.90       92.58      5.08 o 
  -1  -6  21       18.88       18.96      3.41 o 
   0  -6  21       81.45       89.85      3.87 o 
   1  -6  21        2.21        4.31      3.01 o 
   2  -6  21       16.55       15.24      2.88 o 
   3  -6  21        2.15        1.40      3.58 o 
  -3  -5  21      100.05       74.92      5.46 o 
  -2  -5  21       27.29       25.95      4.48 o 
  -1  -5  21      351.86      324.15      5.14 o 
   0  -5  21        0.10       -0.80      3.12 o 
   1  -5  21        2.40        4.37      3.25 o 
   2  -5  21       11.18       11.46      3.32 o 
   3  -5  21       23.98       24.26      3.29 o 
  -3  -4  21       50.33       47.12      3.99 o 
  -2  -4  21       21.27       16.06      4.43 o 
  -1  -4  21       21.96       18.49      3.00 o 
   0  -4  21        1.58        4.36      2.99 o 
   1  -4  21        0.84        2.07      3.01 o 
   2  -4  21       32.09       27.38      3.26 o 
   3  -4  21       10.47       10.15      3.08 o 
  -4  -3  21       16.92       19.48      4.67 o 
  -3  -3  21       31.47       31.27      3.79 o 
  -2  -3  21       62.27       59.44      4.99 o 
  -1  -3  21       13.92       16.78      3.31 o 
   0  -3  21       23.93       23.87      3.22 o 
   1  -3  21       67.63       65.30      3.69 o 
   2  -3  21        5.54        7.09      3.40 o 
   3  -3  21      290.23      292.11     10.40 o 
   4  -3  21       83.43       81.33      4.49 o 
  -4  -2  21       14.75       11.72      3.98 o 
  -3  -2  21       95.44      102.76      4.58 o 
  -2  -2  21      401.57      387.39      7.89 o 
  -1  -2  21       20.67       22.68      3.11 o 
   0  -2  21        0.93        0.15      2.83 o 
   1  -2  21       10.70       11.97      3.09 o 
   2  -2  21      330.71      346.67     11.24 o 
   3  -2  21      115.50      115.28      5.02 o 
   4  -2  21        0.34        1.77      3.75 o 
  -4  -1  21      118.80      120.52      5.28 o 
  -3  -1  21       14.02       27.55      4.73 o 
  -2  -1  21       10.99       14.50      5.48 o 
  -1  -1  21       47.26       50.08      3.80 o 
   0  -1  21       35.26       31.59      3.28 o 
   1  -1  21      241.60      254.87      6.09 o 
   2  -1  21       11.20       12.93      4.55 o 
   3  -1  21      125.37      131.95      5.28 o 
   4  -1  21       12.26       12.61      5.34 o 
  -4   0  21       13.10       10.50      4.81 o 
  -3   0  21       60.00       61.14      5.29 o 
  -2   0  21       34.77       36.25      4.46 o 
  -1   0  21       83.24       82.81      3.95 o 
   0   0  21      112.02      124.43      4.46 o 
   1   0  21        9.97       10.57      3.58 o 
   2   0  21      571.33      576.39      8.84 o 
   3   0  21       24.71       26.93      3.69 o 
   4   0  21       40.75       39.95      4.66 o 
  -4   1  21       72.65       68.65      4.37 o 
  -3   1  21      185.08      177.61      9.09 o 
  -2   1  21       34.17       37.08      3.73 o 
  -1   1  21        2.33        2.26      3.57 o 
   0   1  21        0.02        0.15      3.27 o 
   1   1  21      427.95      443.05     14.76 o 
   2   1  21       13.97       17.15      3.50 o 
   3   1  21       71.31       65.14      4.40 o 
   4   1  21        0.11        0.07      3.96 o 
  -4   2  21       51.01       54.00      5.27 o 
  -3   2  21        3.59        4.13      4.59 o 
  -2   2  21      120.66      125.36      5.44 o 
  -1   2  21       41.68       40.71      3.35 o 
   0   2  21      306.18      298.37      7.45 o 
   1   2  21       36.31       41.39      4.20 o 
   2   2  21       35.39       32.52      3.93 o 
   3   2  21        7.15        5.44      3.94 o 
   4   2  21        0.79       -2.98      5.82 o 
  -4   3  21       24.80       18.63      3.91 o 
  -3   3  21      110.14      111.16      5.99 o 
  -2   3  21       19.08       18.41      3.22 o 
  -1   3  21      129.20      128.50      4.88 o 
   0   3  21      100.14       94.04      4.14 o 
   1   3  21      374.47      349.95     17.79 o 
   2   3  21        0.55        1.28      3.30 o 
   3   3  21       87.70       92.24      8.30 o 
   4   3  21        5.83       10.12      8.45 o 
  -4   4  21       46.06       34.08      5.20 o 
  -3   4  21       35.17       28.74      3.93 o 
  -2   4  21        3.77        5.99      3.29 o 
  -1   4  21        0.00        1.40      3.39 o 
   0   4  21      405.64      387.51     12.28 o 
   1   4  21        8.64       12.36      3.54 o 
   2   4  21      108.63      109.21      6.69 o 
   3   4  21       77.10       71.93      7.03 o 
   4   4  21      194.46      168.80     10.14 o 
  -3   5  21       88.12       85.01      4.31 o 
  -2   5  21       19.04       18.64      3.11 o 
  -1   5  21      418.17      426.32     14.78 o 
   0   5  21        1.91        3.83      3.37 o 
   1   5  21       55.35       52.00      3.43 o 
   2   5  21       14.57       14.11      3.71 o 
   3   5  21      304.99      317.04     13.33 o 
   4   5  21       29.57       26.04      4.25 o 
  -3   6  21        0.03        1.48      3.14 o 
  -2   6  21      124.65      121.86      4.54 o 
  -1   6  21        7.07        6.06      3.99 o 
   0   6  21       57.26       48.62      4.30 o 
   1   6  21      110.43      111.21      4.49 o 
   2   6  21       20.08       18.74      3.58 o 
   3   6  21       14.33       15.18      3.23 o 
   4   6  21        2.89        5.20      4.03 o 
  -3   7  21        3.91        3.59      3.16 o 
  -2   7  21       12.53       14.78      3.35 o 
  -1   7  21       34.11       38.61      4.28 o 
   0   7  21      226.43      230.22      9.18 o 
   1   7  21       16.07       18.68      3.50 o 
   2   7  21       10.11       12.99      3.89 o 
   3   7  21      710.50      666.24      8.93 o 
   4   7  21      203.80      200.46      5.53 o 
  -3   8  21        3.04        4.31      3.23 o 
  -2   8  21      111.88      113.34      5.51 o 
  -1   8  21       14.61       15.31      4.27 o 
   0   8  21        0.08        5.57      3.29 o 
   1   8  21        3.48        6.56      3.92 o 
   2   8  21      629.11      656.89     34.56 o 
   3   8  21       63.78       72.17      4.44 o 
   4   8  21      598.03      518.37      7.54 o 
  -2   9  21        0.60        1.90      3.76 o 
  -1   9  21       77.78       90.06      6.81 o 
   0   9  21       88.67       80.95      5.89 o 
   1   9  21      129.00      115.54      4.69 o 
   2   9  21        6.42        6.09      3.79 o 
   3   9  21      151.91      175.94     13.24 o 
  -2  10  21       14.38       12.72      4.09 o 
  -1  10  21       92.66       84.56      4.98 o 
   0  10  21       36.34       38.21      3.73 o 
   1  10  21        1.23        4.15      4.34 o 
   2  10  21      431.34      446.02     35.30 o 
   3  10  21       57.56       59.77      5.12 o 
  -2  11  21       12.65       12.04      9.21 o 
  -1  11  21       18.38       17.39      4.30 o 
   0  11  21        5.74        7.10      4.51 o 
   1  11  21      550.02      529.80     27.50 o 
   2  11  21        3.11        3.04      4.22 o 
   3  11  21      892.76      821.41     43.76 o 
  -1  12  21       66.05       61.82      5.67 o 
   0  12  21      310.19      269.41     15.73 o 
   1  12  21        8.53       11.25      4.06 o 
   2  12  21      233.95      211.34      5.72 o 
   1  13  21      195.08      178.01     11.25 o 
   0  -9  22       10.41       10.63      3.50 o 
  -1  -8  22        0.67        0.99      3.65 o 
   0  -8  22       44.71       45.65      3.84 o 
   1  -8  22       50.84       53.82      3.75 o 
  -2  -7  22        0.40        1.25      4.78 o 
  -1  -7  22        3.26        2.32      3.53 o 
   0  -7  22        3.20        3.47      2.98 o 
   1  -7  22      223.80      218.52      5.74 o 
   2  -7  22       17.08       15.52      3.49 o 
  -3  -6  22        3.60        0.20      8.33 o 
  -2  -6  22       52.61       52.38      4.79 o 
  -1  -6  22       44.69       42.68      3.85 o 
   0  -6  22      188.04      192.04      5.90 o 
   1  -6  22       30.19       33.79      3.80 o 
   2  -6  22      163.10      149.06      6.69 o 
  -3  -5  22       18.25       14.33      6.20 o 
  -2  -5  22        5.85        7.63      4.17 o 
  -1  -5  22       35.58       34.03      3.87 o 
   0  -5  22        5.63        7.67      3.17 o 
   1  -5  22      299.93      288.80      4.94 o 
   2  -5  22        0.04        0.61      3.52 o 
   3  -5  22        0.92        4.52      3.92 o 
  -3  -4  22        0.57        2.78      7.82 o 
  -2  -4  22       50.10       46.79      5.17 o 
  -1  -4  22       46.62       55.40      3.81 o 
   0  -4  22      462.92      483.77     10.90 o 
   1  -4  22        7.52        8.11      3.22 o 
   2  -4  22        1.46        0.59      3.50 o 
   3  -4  22        5.72        5.85      3.10 o 
  -3  -3  22        2.86        7.38      5.58 o 
  -2  -3  22       85.96       81.54      5.73 o 
  -1  -3  22      336.77      327.37      5.43 o 
   0  -3  22        0.07        1.46      3.38 o 
   1  -3  22      306.11      298.33      5.34 o 
   2  -3  22       13.16       13.10      3.75 o 
   3  -3  22       55.81       53.12      4.09 o 
  -3  -2  22        2.50        4.21      4.66 o 
  -2  -2  22       23.03       19.12      5.09 o 
  -1  -2  22        6.35        7.33      3.34 o 
   0  -2  22      499.18      490.76     18.45 o 
   1  -2  22        0.34        0.63      3.27 o 
   2  -2  22        4.70        3.98      3.35 o 
   3  -2  22       17.80       22.42      3.98 o 
  -3  -1  22       65.09       54.56      4.71 o 
  -2  -1  22       80.08       80.49      5.32 o 
  -1  -1  22      541.67      553.77     18.63 o 
   0  -1  22        1.42        2.99      3.62 o 
   1  -1  22        2.95        6.30      4.66 o 
   2  -1  22       14.95       16.08      4.84 o 
   3  -1  22        5.87        8.56      3.99 o 
   4  -1  22        1.06        2.40      4.63 o 
  -3   0  22      104.07      101.70      5.68 o 
  -2   0  22      346.25      337.50     11.05 o 
  -1   0  22       15.24       11.39      3.21 o 
   0   0  22      219.61      213.33      5.70 o 
   1   0  22       25.20       29.72      4.13 o 
   2   0  22       25.28       25.55      3.97 o 
   3   0  22        7.53       10.34      4.35 o 
   4   0  22      138.30      148.11      7.40 o 
  -3   1  22       11.77        8.07      4.60 o 
  -2   1  22        9.21       12.69      5.44 o 
  -1   1  22      367.22      355.11     12.31 o 
   0   1  22        7.78        8.12      3.58 o 
   1   1  22       38.65       39.34      4.30 o 
   2   1  22       10.25       12.37      3.69 o 
   3   1  22       10.20       11.68      3.89 o 
   4   1  22       80.63       71.84      6.79 o 
  -3   2  22       41.25       46.33      5.39 o 
  -2   2  22      388.30      387.67     10.38 o 
  -1   2  22       30.71       28.15      4.40 o 
   0   2  22       79.25       75.01      4.47 o 
   1   2  22        0.01        3.72      3.47 o 
   2   2  22        4.92        4.88      5.15 o 
   3   2  22        0.16       -3.83      3.83 o 
   4   2  22      427.27      416.96     13.05 o 
  -3   3  22      256.84      234.39     11.07 o 
  -2   3  22       15.05       14.49      3.40 o 
  -1   3  22       32.77       35.36      3.54 o 
   0   3  22        0.32        2.10      3.25 o 
   1   3  22       11.63       12.24      3.48 o 
   2   3  22       29.21       33.58      4.47 o 
   3   3  22       15.16       25.08      4.61 o 
   4   3  22      139.09      159.28     26.41 o 
  -3   4  22        2.06        4.82      4.97 o 
  -2   4  22      108.91      105.83      5.36 o 
  -1   4  22       43.14       43.56      3.20 o 
   0   4  22        3.10        3.71      2.67 o 
   1   4  22        4.56        4.20      2.96 o 
   2   4  22       52.12       50.37      4.07 o 
   3   4  22       13.20       14.17      3.96 o 
   4   4  22      528.64      553.19     40.55 o 
  -3   5  22      131.96      136.16      7.87 o 
  -2   5  22       89.42       86.13      3.93 o 
  -1   5  22       74.69       75.01      4.02 o 
   0   5  22        0.04        0.13      3.26 o 
   1   5  22      228.00      211.18      4.72 o 
   2   5  22        4.04        6.06      3.55 o 
   3   5  22      622.66      691.83      9.99 o 
   4   5  22      163.67      149.96     10.84 o 
  -3   6  22        6.58        6.54      3.62 o 
  -2   6  22       12.92       11.90      3.27 o 
  -1   6  22       14.44       15.02      3.27 o 
   0   6  22      128.80      130.52      5.00 o 
   1   6  22        0.76        1.61      4.04 o 
   2   6  22        0.68        0.12      3.80 o 
   3   6  22      157.30      150.94      5.26 o 
   4   6  22      129.43      122.43      8.60 o 
  -3   7  22        1.91        2.72      3.17 o 
  -2   7  22      100.55       99.57      3.76 o 
  -1   7  22        1.89        0.78      4.05 o 
   0   7  22       32.46       35.14      4.34 o 
   1   7  22       60.98       59.33      3.78 o 
   2   7  22       27.08       24.47      3.49 o 
   3   7  22      502.83      484.75      7.45 o 
  -2   8  22       61.41       59.11      3.41 o 
  -1   8  22        0.08        0.76      3.35 o 
   0   8  22      188.29      164.75      5.33 o 
   1   8  22        2.67        5.35      4.45 o 
   2   8  22      929.25      971.67     18.28 o 
   3   8  22      177.18      161.04      5.05 o 
  -2   9  22        5.56        5.02      3.63 o 
  -1   9  22       83.71       86.27      5.05 o 
   0   9  22        0.29       -1.79      4.27 o 
   1   9  22       67.10       54.09      4.21 o 
   2   9  22       73.20       64.07      5.56 o 
   3   9  22      223.24      185.27     10.88 o 
  -1  10  22        6.47        7.01      3.80 o 
   0  10  22       92.07       81.68      5.44 o 
   1  10  22        1.16        3.87      3.57 o 
   2  10  22      466.86      452.25     39.60 o 
  -1  11  22      199.16      143.07      6.81 o 
   0  11  22        3.22        4.78      3.57 o 
   1  11  22      602.90      561.36     11.42 o 
   2  11  22        0.06       -1.16      4.10 o 
   0  12  22       24.44       20.94      8.68 o 
   1  12  22        8.21        5.68      4.74 o 
  -1  -7  23      227.32      205.02      8.11 o 
   0  -7  23        5.50        7.34      3.74 o 
   1  -7  23       30.94       36.78      3.94 o 
  -2  -6  23       77.16       85.67      5.66 o 
  -1  -6  23        0.00        2.42      3.52 o 
   0  -6  23      211.73      235.05     10.32 o 
   1  -6  23        0.17        0.48      3.25 o 
   2  -6  23      102.28      104.65      4.51 o 
  -2  -5  23       14.46       15.39      4.58 o 
  -1  -5  23      312.91      308.03      9.30 o 
   0  -5  23        0.12        0.25      3.43 o 
   1  -5  23       73.19       70.63      3.57 o 
   2  -5  23       39.93       41.97      3.29 o 
  -2  -4  23      273.83      243.76     11.34 o 
  -1  -4  23        8.76        9.39      3.66 o 
   0  -4  23        0.02        1.80      3.54 o 
   1  -4  23       50.95       57.85      4.10 o 
   2  -4  23        2.23        4.51      3.83 o 
  -3  -3  23       40.90       30.99      9.39 o 
  -2  -3  23        2.59        1.51      4.63 o 
  -1  -3  23      121.98      132.33      4.57 o 
   0  -3  23       23.80       23.09      3.27 o 
   1  -3  23      115.75      127.72      4.30 o 
   2  -3  23        6.14        7.60      3.73 o 
   3  -3  23        0.29       -1.14      3.22 o 
  -3  -2  23        0.03       -0.52      5.06 o 
  -2  -2  23      274.80      279.50      7.75 o 
  -1  -2  23       46.17       41.94      3.99 o 
   0  -2  23      103.53      111.75      4.44 o 
   1  -2  23        0.12        1.23      3.34 o 
   2  -2  23        1.56        4.89      3.88 o 
   3  -2  23        1.52        1.74      3.59 o 
  -3  -1  23      252.18      239.14     19.15 o 
  -2  -1  23       73.75       72.52      5.84 o 
  -1  -1  23       48.00       52.88      3.74 o 
   0  -1  23        9.63        8.01      3.88 o 
   1  -1  23       84.93       82.93      4.33 o 
   2  -1  23        0.73       -0.15      4.57 o 
   3  -1  23      129.68      118.16      5.95 o 
  -3   0  23       29.22       26.71      5.12 o 
  -2   0  23        8.38       11.57      5.40 o 
  -1   0  23       44.66       40.91      3.58 o 
   0   0  23        4.10        5.87      4.95 o 
   1   0  23        1.18        1.64      3.31 o 
   2   0  23       23.09       17.41      3.85 o 
   3   0  23       36.90       39.58      4.58 o 
  -3   1  23       71.68       91.38      5.67 o 
  -2   1  23      129.75      137.37      6.63 o 
  -1   1  23       16.71       15.72      3.83 o 
   0   1  23       54.05       49.17      4.02 o 
   1   1  23       44.90       51.51      4.36 o 
   2   1  23        1.04        4.94      3.95 o 
   3   1  23      703.02      674.31     38.47 o 
  -3   2  23      136.12      124.58      6.17 o 
  -2   2  23       85.71      103.88      7.61 o 
  -1   2  23        0.95        0.09      4.52 o 
   0   2  23      203.76      214.45      5.53 o 
   1   2  23        3.90        5.05      3.63 o 
   2   2  23      565.22      588.46     43.15 o 
   3   2  23      104.15      103.20     10.19 o 
  -3   3  23       27.94       25.30      4.58 o 
  -2   3  23       29.98       30.45      4.51 o 
  -1   3  23       63.43       59.70      4.70 o 
   0   3  23       45.44       37.48      3.52 o 
   1   3  23      114.79      108.92      4.62 o 
   2   3  23       14.95       11.91      5.35 o 
   3   3  23      261.94      268.72     35.67 o 
  -3   4  23      102.36      110.91      7.79 o 
  -2   4  23       16.53       18.26      4.45 o 
  -1   4  23       88.76       90.23      4.89 o 
   0   4  23      130.30      137.48      6.63 o 
   1   4  23        0.92        4.45      4.26 o 
   2   4  23      831.42      880.88    102.34 o 
   3   4  23        5.73        7.73      3.96 o 
  -3   5  23       47.23       46.70      4.00 o 
  -2   5  23        3.08        5.29      3.31 o 
  -1   5  23      227.71      224.57      5.34 o 
   0   5  23        0.22        2.14      3.48 o 
   1   5  23      456.05      428.26     12.97 o 
   2   5  23       66.30       73.36      4.99 o 
   3   5  23      126.90      126.09      8.89 o 
  -2   6  23      114.95      116.00      3.82 o 
  -1   6  23       26.29       21.64      3.63 o 
   0   6  23      183.99      172.76      5.98 o 
   1   6  23       35.76       33.10      3.87 o 
   2   6  23      190.46      166.42      9.51 o 
   3   6  23        8.81        8.25      4.08 o 
  -2   7  23       36.38       33.93      3.42 o 
  -1   7  23      302.95      303.12     14.39 o 
   0   7  23       15.50       14.29      3.73 o 
   1   7  23      523.34      541.80     15.71 o 
   2   7  23        0.91        3.22      3.90 o 
   3   7  23       56.87       49.38      4.17 o 
  -2   8  23       86.30       81.04      4.81 o 
  -1   8  23        1.35        1.07      3.83 o 
   0   8  23      239.28      231.69     11.97 o 
   1   8  23        1.64        5.50      3.69 o 
   2   8  23       73.73       73.69      4.36 o 
   3   8  23       31.41       32.55      5.01 o 
  -1   9  23      183.15      162.23      5.94 o 
   0   9  23        0.41        0.57      3.35 o 
   1   9  23      110.26      103.58      7.43 o 
   2   9  23        0.28        6.27      4.62 o 
  -1  10  23        1.34       -0.01      4.10 o 
   0  10  23       41.00       40.19      4.07 o 
   1  10  23       32.79       32.95      3.87 o 
   2  10  23        3.34        4.82      3.83 o 
  -1  -6  24       38.89       40.36      3.87 o 
   0  -6  24        6.27        9.32      3.91 o 
  -1  -5  24      170.45      195.37     10.76 o 
   0  -5  24       30.14       31.84      3.94 o 
   1  -5  24        5.11        6.99      3.88 o 
  -2  -4  24       24.76       15.95      5.23 o 
  -1  -4  24        0.92        2.69      3.67 o 
   0  -4  24       24.45       29.67      3.91 o 
   1  -4  24       45.74       53.60      3.83 o 
   2  -4  24      355.80      343.87     13.51 o 
  -2  -3  24       27.08       26.74      5.57 o 
  -1  -3  24       71.31       73.00      4.61 o 
   0  -3  24       25.40       28.70      3.91 o 
   1  -3  24      634.12      646.20     17.34 o 
   2  -3  24        9.58        9.91      4.07 o 
  -2  -2  24       36.07       46.58      5.95 o 
  -1  -2  24       83.51       94.00      4.41 o 
   0  -2  24       18.98       19.81      3.65 o 
   1  -2  24       43.28       49.37      4.49 o 
   2  -2  24       78.61       78.43      4.69 o 
  -2  -1  24        0.10        0.57      4.94 o 
  -1  -1  24       55.53       65.29      4.60 o 
   0  -1  24        1.63        4.02      3.75 o 
   1  -1  24      757.13      732.81     28.26 o 
   2  -1  24        0.65        4.46      4.52 o 
   3  -1  24        3.38        0.73      5.75 o 
  -2   0  24      219.49      240.42     13.80 o 
  -1   0  24       64.74       69.40      4.77 o 
   0   0  24     1082.60     1149.51     71.97 o 
   1   0  24        0.01        1.21      4.18 o 
   2   0  24       24.84       16.52      3.74 o 
   3   0  24        0.40        4.71      5.87 o 
  -2   1  24       81.58       81.78      5.85 o 
  -1   1  24       70.89       79.83      5.39 o 
   0   1  24        5.41        8.93      3.70 o 
   1   1  24       38.91       30.44      4.21 o 
   2   1  24        7.60        9.22      4.76 o 
   3   1  24      114.94      117.88      5.22 o 
  -2   2  24       53.42       55.35      5.55 o 
  -1   2  24        6.33        8.10      3.36 o 
   0   2  24      869.09      775.12     10.67 o 
   1   2  24       17.54       19.33      3.71 o 
   2   2  24        9.94       10.63      3.56 o 
   3   2  24        2.91        5.05      4.89 o 
  -2   3  24       65.42       68.87      6.85 o 
  -1   3  24     1011.91     1050.31     33.66 o 
   0   3  24       20.86       19.74      4.67 o 
   1   3  24        1.33        1.91      3.78 o 
   2   3  24        1.37        2.26      3.35 o 
   3   3  24        3.33        6.65      5.69 o 
  -2   4  24       97.84      108.37      5.32 o 
  -1   4  24        0.04        0.51      3.36 o 
   0   4  24        0.93        4.16      3.69 o 
   1   4  24       23.54       21.88      5.75 o 
   2   4  24       30.85       32.20      4.68 o 
   3   4  24        0.03        0.69      4.81 o 
  -2   5  24        5.18        9.70      5.17 o 
  -1   5  24      513.14      489.76     22.80 o 
   0   5  24       41.55       42.06      3.38 o 
   1   5  24        0.37        1.26      3.86 o 
   2   5  24       26.47       30.17      5.55 o 
   3   5  24        3.05        4.80      4.72 o 
  -2   6  24      577.19      529.45     22.89 o 
  -1   6  24       50.18       44.75      3.93 o 
   0   6  24        3.97        4.71      3.31 o 
   1   6  24        7.71        9.55      4.40 o 
   2   6  24       68.65       64.36      5.20 o 
  -1   7  24       34.77       37.10      3.87 o 
   0   7  24        9.97       11.16      3.89 o 
   1   7  24       22.87       19.76      3.80 o 
   2   7  24        6.98        8.21      4.01 o 
  -1   8  24       57.83       54.87      4.52 o 
   0   8  24        2.19        5.96      3.91 o 
   1   8  24       15.65       17.49      4.66 o 
   2   8  24        0.04       -0.28      3.82 o 
   0   9  24        0.15       -0.33      3.83 o 
   1   9  24      218.64      183.79     12.33 o 
  -1  -4  25        4.18        5.00     10.35 o 
   0  -4  25      603.49      575.00     24.50 o 
  -1  -3  25      635.93      648.45     30.16 o 
   0  -3  25        4.23        6.00      4.07 o 
   1  -3  25       66.77       70.95      4.13 o 
  -1  -2  25        1.06        1.64      3.53 o 
   0  -2  25      559.18      538.04     24.68 o 
   1  -2  25       20.78       20.46      4.88 o 
  -2  -1  25        6.15        6.18      5.74 o 
  -1  -1  25      699.06      672.77     31.96 o 
   0  -1  25       12.69       12.11      4.18 o 
   1  -1  25       54.34       51.66      4.92 o 
   2  -1  25       16.19       20.21      4.20 o 
  -2   0  25      676.44      682.06     21.62 o 
  -1   0  25        3.06        3.62      4.65 o 
   0   0  25      237.70      268.11     17.75 o 
   1   0  25       23.84       23.68      5.54 o 
   2   0  25        5.47        9.46      5.72 o 
  -2   1  25        0.06        1.03      5.94 o 
  -1   1  25      318.75      352.29      7.28 o 
   0   1  25       89.42       79.91      6.44 o 
   1   1  25       36.60       40.63      4.29 o 
   2   1  25        0.01       -1.86      4.24 o 
  -2   2  25      479.56      489.59     23.54 o 
  -1   2  25       83.74       72.29      5.53 o 
   0   2  25       59.04       55.85      4.88 o 
   1   2  25        0.23        2.88      4.27 o 
   2   2  25       76.50       69.16      4.68 o 
  -2   3  25       46.71       47.27      7.00 o 
  -1   3  25      340.36      320.44     15.05 o 
   0   3  25        6.35        7.35      4.51 o 
   1   3  25       14.86       17.80      3.58 o 
   2   3  25        1.09        1.42      4.60 o 
  -1   4  25      102.98       95.50      5.38 o 
   0   4  25        0.04       -1.32      3.69 o 
   1   4  25        9.79       11.36      3.85 o 
   2   4  25       10.62       14.06      4.89 o 
  -1   5  25        4.04        6.29      4.06 o 
   0   5  25       11.60       13.32      3.97 o 
   1   5  25       76.20       68.74      6.23 o 
   2   5  25        2.15        3.50      5.64 o 
  -1   6  25        0.00        1.62      4.15 o 
   0   6  25       48.38       49.90      4.05 o 
   1   6  25       24.69       22.69      3.70 o 
   2   6  25      537.86      461.24     31.77 o 
   0   7  25       24.26       20.59      4.01 o 
   1   7  25       29.50       27.55      3.83 o 
   0  -1  26       25.25       26.63      5.03 o 
   1  -1  26        2.36        2.52      8.38 o 
  -1   0  26       22.73       21.11      6.47 o 
   0   0  26       33.94       33.06      5.03 o 
   1   0  26        1.59        5.19      3.95 o 
  -1   1  26        1.29       -0.57      5.22 o 
   0   1  26       26.17       24.72      5.88 o 
   1   1  26       37.18       28.28      4.87 o 
  -1   2  26       26.83       34.90      7.95 o 
   0   2  26       36.84       36.38      4.59 o 
   1   2  26        3.98        4.28      4.78 o 
  -1   3  26       22.50       21.92      4.91 o 
   0   3  26        7.68        5.39      3.71 o 
   1   3  26      286.41      238.33     14.75 o 
   0   4  26       46.55       34.46      3.93 o 
   1   4  26        7.94        9.22      4.06 o 
   0   5  26        3.74       -1.17      4.73 o 
                                                 
